# Supplementary material for: Time‐of‐day control of mitochondria regulates NLRP3 inflammasome activation in macrophages
Source: FASEB J. 2024 Dec 17;38(24):e70235. doi: 10.1096/fj.202400508RR (PMC11669068; doi:10.1096/fj.202400508RR)
Supplement: Supplementary file 2 — Dataset S1. [file FSB2-38-e70235-s001.xlsx]

## Sheet: Sheet1
Gene_Symbol	JTK_pvalue	JTK_BH.Q	JTK_period	JTK_adjphase	JTK_amplitude	meta2d_Base	meta2d_AMP	meta2d_rAMP	0	4	8	12	16	20	24	28	32	36	40	44
Pgk2	1.93e-06	0.0383275	24	10	2.18075	8.44527	2.28405	0.270453	6.55918	8.13944	10.6254	10.4824	8.32391	6.80286	6.81198	8.45904	11.0756	10.2192	7.44008	6.40417
Ifnb1	8.79e-06	0.0576497	24	18	0.821636	7.97686	0.909587	0.114028	7.8384	7.07992	7.00906	8.24398	8.88022	8.53434	7.83817	6.98329	7.54996	8.03991	9.17478	8.55025
Tnrc18	3.19e-05	0.0576497	24	22	0.509645	8.51035	0.501503	0.0589286	8.92072	8.33273	8.01477	8.05524	8.43177	8.96064	8.87759	8.58563	8.05895	8.13343	8.77477	8.97795
Osbpl1a	3.19e-05	0.0576497	24	20	0.324634	10.8403	0.325129	0.0299925	10.9107	10.576	10.3894	10.8611	11.0903	11.2403	10.764	10.5616	10.4498	10.9269	11.2194	11.0948
Ddx51	3.19e-05	0.0576497	24	14	0.513901	9.63353	0.648264	0.0672924	9.24279	9.03983	9.75211	10.586	9.95898	9.45154	8.92033	9.31754	9.84783	10.4845	9.65409	9.3468
Tdrd3	3.19e-05	0.0576497	24	14	0.440205	8.35531	0.571424	0.0683905	7.96125	7.93668	8.09865	9.29015	8.74594	8.41464	7.82288	8.07316	8.4662	8.91566	8.5081	8.03037
Tmem38b	3.19e-05	0.0576497	24	12	0.175551	8.79313	0.171546	0.0195091	8.51032	8.72216	8.95392	8.95448	8.85299	8.66844	8.62687	8.93514	8.9413	8.94509	8.7563	8.65051
Sash3	3.19e-05	0.0576497	24	8	0.342059	10.1413	0.389708	0.038428	10.1626	10.3616	10.4729	10.2551	9.90122	9.54691	10.1955	10.3413	10.67	10.2802	9.61886	9.88902
Zfp87	3.19e-05	0.0576497	24	8	0.210735	8.1607	0.249463	0.0305688	8.19002	8.28956	8.37982	8.26639	8.0854	7.74546	8.25934	8.34779	8.49096	8.19388	7.68529	7.99445
Wdr62	3.19e-05	0.0576497	24	6	0.392698	8.53292	0.43445	0.0509145	8.66009	8.85665	8.72262	8.60512	8.09025	8.20626	8.66536	8.91965	8.99212	8.52525	8.0063	8.14536
Baiap2l1	3.19e-05	0.0576497	24	2	0.152782	9.25626	0.226902	0.0245134	9.54364	9.4337	9.23635	8.88795	9.09792	9.24756	9.43751	9.36781	9.26226	9.06147	9.22684	9.27208
Mroh1	9.81e-05	0.0628463	24	20	0.504274	10.1824	0.495354	0.0486478	10.3633	9.69608	9.62857	10.0946	10.5531	10.6372	10.4031	9.83356	9.63673	10.1017	10.7234	10.5179
Mospd1	9.81e-05	0.0628463	24	20	0.395628	9.70915	0.471496	0.0485621	9.99249	9.49369	9.07738	9.72091	9.97178	10.1927	9.9069	9.43426	9.19819	9.49573	10.0565	9.96928
Nicn1	9.81e-05	0.0628463	24	20	0.391671	8.7862	0.416114	0.0473599	9.03314	8.68674	8.21732	8.78457	9.04545	9.17701	8.91387	8.57783	8.46678	8.33211	9.13103	9.06852
Usp37	9.81e-05	0.0628463	24	20	0.36923	10.2288	0.371562	0.036325	10.481	10.0886	9.79789	10.2709	10.4918	10.6109	10.1264	9.91395	9.86567	9.98005	10.622	10.4968
Banf1	9.81e-05	0.0628463	24	20	0.340343	4.76598	0.375944	0.0788808	4.75333	4.37564	4.43508	4.67149	4.92307	5.48554	4.69991	4.33625	4.53324	4.69238	5.17823	5.10756
Hpd	9.81e-05	0.0628463	24	20	0.263422	12.1105	0.250634	0.0206956	12.1779	11.8467	11.8235	12.1408	12.2708	12.3461	12.1419	11.8811	11.9498	11.9668	12.3268	12.4534
Zkscan8	9.81e-05	0.0628463	24	16	0.113167	7.62244	0.102627	0.0134639	7.55852	7.51813	7.56773	7.73241	7.74965	7.60493	7.55274	7.5259	7.65085	7.73395	7.74491	7.52951
Mrgprb1	9.81e-05	0.0628463	24	14	0.305867	7.69239	0.352524	0.0458277	7.29931	7.52592	7.65592	8.20021	7.95752	7.64616	7.3705	7.61099	7.74746	7.96131	7.96025	7.37317
Psme1	9.81e-05	0.0628463	24	14	0.101901	9.01388	0.0946597	0.0105015	8.85329	8.94477	9.03578	9.11688	9.07748	8.9056	8.88673	9.02659	9.04526	9.13371	9.10752	9.03301
Olfr669	9.81e-05	0.0628463	24	12	0.223426	9.97558	0.225556	0.0226108	9.73427	9.91243	10.0699	10.2487	10.1369	9.77977	9.82033	9.91068	10.1449	10.1749	9.95872	9.81533
Ube2e1	9.81e-05	0.0628463	24	8	0.20561	8.77884	0.251325	0.0286285	8.73156	8.98262	8.89353	8.8287	8.64707	8.34298	8.81065	8.98879	9.16883	8.77307	8.53439	8.6439
Nfyc	9.81e-05	0.0628463	24	8	0.18744	8.73748	0.197609	0.0226163	8.67336	8.87182	8.92051	8.81071	8.70874	8.48926	8.75671	8.90846	8.90423	8.86125	8.37361	8.57112
Flt3l	9.81e-05	0.0628463	24	8	0.174358	10.3904	0.1593	0.0153314	10.4644	10.5264	10.5541	10.4355	10.2716	10.0612	10.3826	10.5452	10.5428	10.3583	10.2716	10.2715
Slc27a5	9.81e-05	0.0628463	24	6	0.229575	8.4243	0.26756	0.0317606	8.55839	8.60194	8.62674	8.44637	8.23266	8.16543	8.38007	8.81254	8.5657	8.41999	7.97649	8.30526
Fgl2	9.81e-05	0.0628463	24	6	0.150165	9.94842	0.164632	0.0165486	9.97583	10.0456	10.0295	9.99961	9.75435	9.83882	10.0821	10.2177	10.0081	9.883	9.71551	9.8309
Ptgs1	9.81e-05	0.0628463	24	2	0.139137	9.4916	0.172997	0.0182263	9.6478	9.58057	9.48154	9.25045	9.38024	9.48507	9.60087	9.69001	9.42362	9.37719	9.41347	9.56841
Fermt3	9.81e-05	0.0628463	24	0	0.207514	9.85107	0.238866	0.0242477	10.1219	9.90863	9.6838	9.56785	9.73976	9.92511	10.1726	9.8899	9.82141	9.57265	9.89916	9.91018
Slc14a2	9.81e-05	0.0628463	24	0	0.154498	10.5578	0.17023	0.0161237	10.7407	10.5205	10.4722	10.3764	10.4929	10.6975	10.7363	10.608	10.4864	10.371	10.5224	10.6688
Rbpj	9.81e-05	0.0628463	24	0	0.141206	6.62539	0.216122	0.0326202	7.09005	6.6045	6.48341	6.35389	6.61256	6.67083	6.86585	6.63653	6.53982	6.45324	6.54901	6.64505
Gldn	9.81e-05	0.0628463	24	0	0.0500441	9.08908	0.050801	0.00558924	9.15846	9.11087	9.07727	9.01285	9.07164	9.11163	9.15739	9.09648	9.02628	9.07071	9.08229	9.09303
Dpp4	0.000264776	0.0862431	24	22	0.120572	9.27647	0.110822	0.0119465	9.35151	9.28438	9.14254	9.2604	9.37987	9.4086	9.30618	9.1095	9.07344	9.26879	9.28572	9.44668
Cbx5	0.000264776	0.0862431	24	20	1.11298	7.70456	0.964572	0.125195	8.35969	6.7436	6.52743	7.77425	8.51925	8.29417	8.10971	6.58671	6.54401	7.97912	8.65472	8.36205
Pik3r2	0.000264776	0.0862431	24	20	0.393823	10.7735	0.435311	0.0404057	11.0851	10.5447	10.2403	10.6207	10.9875	11.1765	10.8611	10.693	10.2713	10.5508	11.1486	11.1028
Mei4	0.000264776	0.0862431	24	20	0.251601	3.55803	0.245379	0.0689646	3.49293	3.36387	3.26634	3.44166	3.72132	3.91705	3.46092	3.45594	3.35827	3.39832	4.06449	3.75532
Unc50	0.000264776	0.0862431	24	18	0.259974	8.35564	0.236046	0.0282499	8.29	8.26342	7.96295	8.33302	8.53598	8.48997	8.1572	8.05757	8.28943	8.48842	8.72599	8.67375
Rnf17	0.000264776	0.0862431	24	16	0.231882	8.08408	0.256777	0.0317633	7.95031	7.88391	7.96069	8.2545	8.44608	8.05438	7.98103	7.83158	7.98635	8.3545	8.33052	7.97513
Ubxn2a	0.000264776	0.0862431	24	16	0.151469	10.8735	0.188294	0.0173167	10.7238	10.7179	10.7862	10.9339	11.2148	10.8486	10.7441	10.6666	10.8813	11.15	10.9569	10.8582
Nsun3	0.000264776	0.0862431	24	14	0.185138	9.1126	0.197313	0.0216528	8.99339	8.88929	9.01559	9.34742	9.27848	9.01636	8.97344	9.05626	9.11044	9.38926	9.2741	9.00716
Mmrn1	0.000264776	0.0862431	24	12	0.359996	10.3508	0.466036	0.0450242	9.83306	10.2981	10.3725	10.9478	10.3533	10.0467	10.1752	10.1553	10.6795	11.1999	10.2505	9.89761
Atl2	0.000264776	0.0862431	24	10	0.464913	8.14046	0.602142	0.073969	7.78686	8.04409	8.60408	8.76631	7.93971	7.77857	7.31928	8.17173	9.22898	8.19387	8.11533	7.73676
Hipk2	0.000264776	0.0862431	24	10	0.171933	10.1806	0.188025	0.0184689	10.1564	10.2195	10.2885	10.2944	10.1891	9.90015	10.0525	10.2829	10.4007	10.3771	10.0569	9.94909
Heph	0.000264776	0.0862431	24	8	0.706462	8.03218	0.72263	0.089967	8.13158	8.3865	8.7535	8.42442	7.40964	6.90859	7.89063	8.72543	8.77251	8.12913	7.11214	7.74203
Txndc16	0.000264776	0.0862431	24	8	0.515134	11.5153	0.522605	0.0453835	11.1853	11.8116	11.9789	11.7601	11.49	10.743	11.5337	11.7919	11.9841	11.8159	11.0614	11.0276
St6galnac4	0.000264776	0.0862431	24	8	0.337596	7.44138	0.335521	0.0450885	7.29695	7.72457	7.73759	7.49029	7.28967	7.17374	7.31042	7.94805	7.72957	7.49409	7.0112	7.09046
Dcp2	0.000264776	0.0862431	24	8	0.291961	8.25894	0.295913	0.0358295	8.1512	8.55112	8.65158	8.16648	7.94154	7.92159	8.37533	8.38594	8.63575	8.31665	7.93085	8.07919
Megf11	0.000264776	0.0862431	24	8	0.236594	10.3413	0.2511	0.0242813	10.2537	10.5133	10.5867	10.4816	10.2191	10.1939	10.2506	10.4933	10.682	10.3588	10.009	10.0533
Lysmd2	0.000264776	0.0862431	24	6	0.431848	6.5237	0.427346	0.0655067	6.73951	7.20141	6.88977	6.52802	5.8621	6.09187	6.52948	6.98571	6.57046	6.31596	6.04203	6.52804
Cldn18	0.000264776	0.0862431	24	6	0.393594	7.1814	0.438773	0.0610986	7.18623	7.59323	7.41586	7.29968	7.1261	6.45395	7.3398	7.65124	7.57799	6.98907	6.67919	6.86445
Olfr606	0.000264776	0.0862431	24	6	0.255118	8.42381	0.29807	0.0353842	8.3718	8.71345	8.86655	8.4958	8.08132	8.34174	8.52582	8.59242	8.57437	8.43532	7.91117	8.17595
Hrc	0.000264776	0.0862431	24	6	0.233658	11.0699	0.22533	0.0203551	11.0332	11.3087	11.3135	11.1163	10.8428	10.8719	11.1594	11.2752	11.2166	10.9141	10.8506	10.9368
C2cd3	0.000264776	0.0862431	24	6	0.181406	11.7995	0.183452	0.0155473	11.9138	11.9942	11.8989	11.7306	11.6368	11.5595	11.8327	12.1986	11.7527	11.7301	11.6189	11.7278
Anapc2	0.000264776	0.0862431	24	6	0.144027	12.0335	0.225268	0.01872	12.0539	12.2291	12.0861	11.9876	11.8571	11.6336	12.1373	12.5013	12.0195	11.9841	11.9495	11.9628
Mppe1	0.000264776	0.0862431	24	4	0.351109	7.31615	0.423589	0.0578978	7.48339	7.62818	7.3212	6.94466	6.88469	7.13684	8.10418	7.72114	7.28187	6.98609	7.09836	7.20323
Grk5	0.000264776	0.0862431	24	4	0.162016	12.0185	0.240511	0.0200117	12.0689	12.2192	12.0428	11.9704	11.8146	11.6507	12.1095	12.4922	11.9741	11.9606	11.9528	11.966
Olfr1301	0.000264776	0.0862431	24	2	0.385948	7.95603	0.492096	0.061852	8.42152	8.39361	7.96491	7.31003	7.61146	7.75313	8.33712	8.30258	7.92957	7.49588	7.8117	8.14084
Tubb5	0.000264776	0.0862431	24	2	0.240199	9.19659	0.264363	0.0287457	9.3958	9.47482	9.20894	9.00723	9.04989	9.08551	9.46574	9.38738	9.15624	8.84775	8.97102	9.30871
Krtap5-4	0.000264776	0.0862431	24	0	0.193224	10.593	0.22123	0.0208846	10.9118	10.729	10.5538	10.3271	10.4652	10.6205	10.8022	10.7193	10.4557	10.3358	10.5791	10.6164
Rad54l	0.000264776	0.0862431	24	0	0.146583	8.75566	0.194065	0.0221645	9.18349	8.74099	8.53718	8.50124	8.71597	8.79732	8.88175	8.75767	8.61568	8.71813	8.72616	8.89236
Scgb3a2	0.000264776	0.0862431	24	0	0.131398	9.04736	0.150445	0.0166286	9.21268	9.1916	8.99744	8.83854	8.91531	9.10428	9.15444	9.05465	9.0406	8.87931	9.04093	9.13854
Cfi	0.000644541	0.101638	24	22	0.239832	5.56704	0.256784	0.0461258	5.82526	5.46015	5.43088	5.38248	5.46156	5.99535	5.55297	5.5025	5.31421	5.31841	5.70922	5.85145
Dpm3	0.000644541	0.101638	24	22	0.199664	9.93627	0.188458	0.0189666	10.1153	9.83365	9.75202	9.83481	9.94204	10.0514	10.1512	9.76256	9.6887	9.93426	9.97176	10.1975
Olfr305	0.000644541	0.101638	24	22	0.163538	6.81927	0.259151	0.0380028	7.02544	6.82883	6.57058	6.6261	6.66707	7.43401	6.80686	6.79287	6.46433	6.7886	6.84783	6.97877
Rmnd5a	0.000644541	0.101638	24	22	0.112822	11.3247	0.114222	0.0100861	11.4003	11.2483	11.2423	11.1773	11.3333	11.4045	11.3562	11.3455	11.146	11.3107	11.4247	11.5066
Fech	0.000644541	0.101638	24	20	0.76619	7.21261	0.723197	0.100268	7.45692	6.70572	6.47864	7.00977	8.15784	7.82837	7.23176	6.53775	6.57207	6.73623	8.38415	7.4521
Eif4g3	0.000644541	0.101638	24	20	0.472875	10.071	0.508466	0.0504882	10.3574	9.80304	9.69222	9.77784	10.413	10.5689	10.0715	9.92721	9.36101	9.81921	10.6057	10.4549
Astn2	0.000644541	0.101638	24	20	0.26521	9.4913	0.276141	0.0290942	9.57437	9.2234	9.2579	9.35742	9.55497	9.89286	9.43677	9.42994	9.21465	9.35016	9.79108	9.81205
Nrg2	0.000644541	0.101638	24	20	0.17867	8.84844	0.18059	0.0204092	8.91831	8.69327	8.61696	8.75199	8.92536	8.95634	8.89214	8.82435	8.67944	8.73713	9.11001	9.07598
Kcnj6	0.000644541	0.101638	24	20	0.137377	10.278	0.182866	0.017792	10.3729	10.1902	10.0229	10.1959	10.386	10.5833	10.2626	10.2386	10.0418	10.3616	10.246	10.4342
Ces1e	0.000644541	0.101638	24	20	0.113807	8.95557	0.139035	0.015525	8.9721	8.83524	8.8671	8.93727	9.00258	9.08601	8.94981	8.88711	8.81955	8.8388	9.0239	9.24737
Brpf3	0.000644541	0.101638	24	20	0.0997166	8.77225	0.125395	0.0142946	8.8275	8.70469	8.6524	8.76137	8.90004	8.93108	8.76971	8.75512	8.58219	8.73441	8.78119	8.86725
Ccny	0.000644541	0.101638	24	18	0.383852	7.60624	0.406665	0.0534647	7.48066	7.16394	7.24682	7.68012	7.77806	8.0611	7.36409	7.42771	7.17636	7.68931	8.39945	7.80725
Colgalt1	0.000644541	0.101638	24	18	0.341725	8.51538	0.374692	0.0440018	8.52492	7.94736	8.43399	8.77524	8.96001	8.68712	8.39424	8.12119	8.20465	8.58305	8.91717	8.63557
Klk14	0.000644541	0.101638	24	18	0.21257	8.9612	0.264853	0.0295555	8.94129	8.93421	8.60617	8.98807	9.18659	9.19205	8.88695	8.70834	8.70956	9.02079	9.37981	8.98054
Clec12a	0.000644541	0.101638	24	18	0.164893	8.16009	0.145457	0.0178254	8.13521	8.03186	7.9757	8.21013	8.31899	8.2564	8.07986	7.94729	8.09417	8.3423	8.28951	8.23971
Psmb5	0.000644541	0.101638	24	18	0.13888	7.37062	0.15624	0.0211977	7.37206	7.24085	7.11626	7.37696	7.44152	7.44371	7.32817	7.24621	7.26693	7.39883	7.52794	7.68799
Idh1	0.000644541	0.101638	24	16	0.53507	5.2067	0.490318	0.0941706	4.64099	4.3768	4.79782	5.36954	5.70789	5.43915	4.57961	5.00724	5.16662	6.66075	5.40286	5.33115
Neurod4	0.000644541	0.101638	24	16	0.394625	3.53024	0.412264	0.116781	3.06743	2.98509	3.10674	3.66121	3.49494	3.12834	3.04925	3.04758	3.33759	5.78758	4.12548	3.57163
Btaf1	0.000644541	0.101638	24	16	0.14584	8.16402	0.208417	0.0255287	8.11426	8.04313	8.06715	8.21761	8.48299	8.30517	7.8186	8.06735	8.11354	8.22871	8.36548	8.14433
Ptchd4	0.000644541	0.101638	24	14	0.396916	4.76955	0.470048	0.0985519	4.38929	4.47854	4.77722	5.0625	4.81112	4.7666	4.36869	4.24886	4.75611	5.61114	5.3717	4.59286
Fam118a	0.000644541	0.101638	24	14	0.314677	8.01491	0.342712	0.0427594	7.53038	7.958	7.99725	8.39535	8.17162	7.89624	7.78928	7.66068	8.20261	8.51585	8.21694	7.84466
Stk32b	0.000644541	0.101638	24	14	0.2274	9.37175	0.286061	0.0305237	9.05828	9.22561	9.28085	9.70796	9.42898	9.49469	9.09258	9.14133	9.3607	9.7315	9.65436	9.28415
Ipo11	0.000644541	0.101638	24	14	0.196823	8.75962	0.269469	0.0307626	8.478	8.50943	8.59715	9.12667	8.97841	8.76539	8.46522	8.66053	8.75114	9.0338	8.92042	8.82929
Rasgrp2	0.000644541	0.101638	24	14	0.178898	10.642	0.236334	0.0222076	10.5002	10.3642	10.4892	10.8404	10.8016	10.7955	10.2353	10.5884	10.6922	10.9366	10.827	10.6335
Fyn	0.000644541	0.101638	24	12	0.411558	8.07144	0.43217	0.0535432	7.47447	8.12374	8.42954	8.65316	8.2003	7.55054	8.05607	8.08908	8.43709	8.31689	8.10474	7.42165
Atxn7l2	0.000644541	0.101638	24	12	0.268061	6.77899	0.285459	0.0421094	6.32506	6.82318	6.89204	7.12509	6.99088	6.5074	6.50315	6.87369	7.14943	6.99429	6.54296	6.62074
Pop4	0.000644541	0.101638	24	12	0.233386	8.8804	0.243423	0.0274112	8.64571	8.60962	9.03166	9.14345	8.87413	8.72929	8.70042	8.82622	9.1183	9.2261	8.88057	8.77931
Shroom2	0.000644541	0.101638	24	12	0.16115	7.20947	0.161239	0.0223649	7.05225	7.20234	7.34594	7.36219	7.235	7.10047	7.08705	7.18179	7.32791	7.32573	7.30688	6.98611
Tescl	0.000644541	0.101638	24	12	0.156491	5.6945	0.206844	0.0363235	5.32985	5.6396	5.78097	6.01338	5.83654	5.636	5.55121	5.75869	5.71393	5.79689	5.77899	5.4979
Decr2	0.000644541	0.101638	24	12	0.129027	8.50877	0.142054	0.016695	8.30466	8.49988	8.5558	8.68467	8.6213	8.32344	8.39599	8.51448	8.65594	8.63486	8.43849	8.47578
Gm266	0.000644541	0.101638	24	10	0.525575	7.22237	0.47603	0.0659105	6.78728	7.36274	7.82744	7.57178	7.37475	6.6244	6.85181	7.78007	7.83879	6.94836	7.07616	6.62484
Gfap	0.000644541	0.101638	24	10	0.362414	9.60176	0.395965	0.0412388	9.23305	9.66584	9.69839	9.99818	9.6308	9.22679	9.44994	9.71564	9.95007	10.1896	9.27976	9.18311
Dzip3	0.000644541	0.101638	24	10	0.284625	10.6091	0.281538	0.0265374	10.3306	10.7016	10.8319	11.0373	10.6614	10.2604	10.5556	10.749	10.9275	10.5838	10.3865	10.2833
Tubgcp6	0.000644541	0.101638	24	8	0.497027	8.26936	0.459546	0.0555721	7.86735	8.63803	8.6818	8.36432	8.01882	7.82813	8.10581	8.64375	8.68003	8.60648	7.66097	8.13686
Defb47	0.000644541	0.101638	24	8	0.347402	7.02873	0.452676	0.0644037	7.00112	7.14576	7.28867	7.29892	6.81318	6.34192	7.03123	7.23999	7.89346	6.96417	6.59349	6.73288
Olfr117	0.000644541	0.101638	24	8	0.334476	10.2237	0.337116	0.0329739	9.98087	10.5185	10.5225	10.3238	10.131	9.91373	10.1987	10.3899	10.5658	10.4197	9.86522	9.85494
Ccdc141	0.000644541	0.101638	24	8	0.319425	11.3725	0.277249	0.0243788	11.3516	11.561	11.6677	11.6452	11.1092	11.1092	11.3895	11.6016	11.6413	11.3736	10.8646	11.156
Olfr1184	0.000644541	0.101638	24	8	0.30544	8.63268	0.316276	0.036637	8.58038	8.96604	8.9129	8.66854	8.32113	8.17664	8.73128	8.825	8.93306	8.75068	8.41017	8.31632
Ptdss2	0.000644541	0.101638	24	8	0.270987	7.30809	0.26402	0.0361271	7.17497	7.45017	7.70475	7.34413	7.20508	7.07071	7.29547	7.68248	7.59496	7.16329	6.90989	7.1012
Syt11	0.000644541	0.101638	24	8	0.203238	9.36764	0.207122	0.0221104	9.23286	9.54233	9.50877	9.53709	9.21945	9.15419	9.2783	9.47178	9.55751	9.46006	9.27621	9.17316
Usp22	0.000644541	0.101638	24	8	0.202169	11.0335	0.198398	0.0179814	11.0402	11.2126	11.2909	11.1751	10.9066	10.7213	11.1907	11.0967	11.2268	11.0508	10.5869	10.9037
Hspa13	0.000644541	0.101638	24	8	0.190834	9.60123	0.226157	0.023555	9.68047	9.69387	9.79092	9.71071	9.60545	9.19478	9.49419	9.79826	9.89194	9.56623	9.45237	9.33561
Itm2a	0.000644541	0.101638	24	8	0.126044	11.7572	0.146507	0.012461	11.6137	11.847	11.921	11.7551	11.7178	11.5448	11.674	11.9019	11.914	11.7504	11.7338	11.7131
Zdhhc22	0.000644541	0.101638	24	6	0.680599	8.43856	0.783202	0.0928123	8.14732	9.34165	8.94612	8.59511	7.78329	8.04767	8.72901	9.18645	9.00246	8.4338	7.75877	7.29104
Eif3d	0.000644541	0.101638	24	6	0.669397	8.32197	0.635929	0.0764156	8.50286	9.22495	8.83246	8.61049	8.18287	7.21418	8.64073	8.84276	8.76532	7.74086	7.41521	7.89094
Olfr132	0.000644541	0.101638	24	6	0.332692	8.15168	0.317258	0.0389194	8.23568	8.5354	8.36326	7.95469	7.82158	7.98634	8.10941	8.714	8.34684	7.80159	7.76487	8.18648
Polr2b	0.000644541	0.101638	24	6	0.318652	9.02165	0.3766	0.041744	9.19052	9.31683	9.25482	8.93463	8.90231	8.57575	9.06321	9.35582	9.43705	9.02887	8.35053	8.84947
Sds	0.000644541	0.101638	24	6	0.283168	8.49973	0.346727	0.0407928	8.66001	8.75796	8.72336	8.396	8.4453	7.86658	8.60979	8.90364	8.75752	8.46215	8.05713	8.35728
Tll1	0.000644541	0.101638	24	6	0.269542	10.4078	0.36016	0.0346049	10.3999	10.5565	10.488	10.3975	10.0897	10.1361	10.4665	10.7957	10.9771	10.2804	10.171	10.1349
Crtc2	0.000644541	0.101638	24	6	0.267925	10.4456	0.271601	0.0260016	10.5396	10.573	10.6855	10.3999	10.2624	10.2143	10.4671	10.7441	10.7811	10.2796	10.1563	10.2439
Cecr2	0.000644541	0.101638	24	6	0.25688	10.4328	0.278773	0.0267209	10.535	10.5711	10.6431	10.4583	10.2871	10.0682	10.5772	10.7275	10.6503	10.4321	10.1177	10.1257
Itpka	0.000644541	0.101638	24	6	0.25237	8.66111	0.268278	0.030975	8.82341	9.06236	8.6951	8.70297	8.4759	8.45098	8.76896	8.90975	8.8962	8.58608	8.05561	8.506
Zfp90	0.000644541	0.101638	24	6	0.219209	8.65839	0.248077	0.0286516	8.81401	8.99012	8.83366	8.5474	8.59673	8.48066	8.6036	9.01081	8.83158	8.52261	8.02153	8.64804
Cntnap3	0.000644541	0.101638	24	6	0.216291	8.48535	0.269775	0.031793	8.59031	8.65613	8.70052	8.3319	8.20135	8.24783	8.4495	9.00152	8.51578	8.4963	8.21025	8.42285
Cdon	0.000644541	0.101638	24	6	0.1991	10.8995	0.201085	0.0184489	11.0438	11.091	10.9185	10.9165	10.7671	10.7211	10.7736	11.2019	11.0898	10.9007	10.613	10.7576
Khk	0.000644541	0.101638	24	6	0.111754	8.44659	0.152698	0.018078	8.43037	8.53481	8.4728	8.48998	8.30749	8.28926	8.44198	8.64233	8.61311	8.43151	8.27849	8.42694
Kcne3	0.000644541	0.101638	24	4	0.218888	11.3726	0.216161	0.0190071	11.5287	11.561	11.5052	11.2038	11.2255	11.2088	11.533	11.728	11.2645	11.2449	11.189	11.2789
Asxl1	0.000644541	0.101638	24	2	0.51961	9.18669	0.515288	0.0560908	9.9457	9.36119	9.3135	8.67753	8.71845	9.89231	9.57901	9.39823	9.0861	8.22711	8.83903	9.20204
Samhd1	0.000644541	0.101638	24	2	0.249807	9.20268	0.320812	0.0348608	9.68433	9.36247	9.31395	9.1157	8.82455	8.95273	9.45821	9.43408	9.26699	8.82392	8.86638	9.32885
Daglb	0.000644541	0.101638	24	2	0.201205	10.8286	0.217193	0.0200574	11.1373	11	10.8036	10.6264	10.7545	10.822	10.9593	11.0941	10.6815	10.48	10.7458	10.8386
Gsn	0.000644541	0.101638	24	0	0.763889	8.83601	0.790259	0.0894362	9.72333	9.31529	8.56926	7.86728	8.77145	9.41737	9.42327	9.38106	8.33456	7.95313	8.27483	9.0013
Fut10	0.000644541	0.101638	24	0	0.383857	6.28355	0.379679	0.0604243	6.70599	6.64282	6.09856	5.95059	6.0929	6.2826	6.63482	6.49059	5.85928	5.95735	6.14676	6.5403
Defb21	0.00144015	0.120735	24	22	0.40339	4.19972	0.45684	0.108778	4.37217	4.12973	3.61273	3.78665	4.15014	5.1722	4.35259	4.14447	3.72985	3.90753	4.73374	4.30487
Wfdc10	0.00144015	0.120735	24	22	0.23482	10.0033	0.251202	0.025112	10.3238	9.98859	9.67077	9.84336	10.2188	9.97641	10.1972	9.88984	9.77038	9.85816	9.91607	10.3857
Ccar2	0.00144015	0.120735	24	22	0.23482	10.0033	0.251202	0.025112	10.3238	9.98859	9.67077	9.84336	10.2188	9.97641	10.1972	9.88984	9.77038	9.85816	9.91607	10.3857
Mrpl41	0.00144015	0.120735	24	22	0.217556	9.80999	0.241837	0.0246522	10.017	9.59825	9.58399	9.83293	9.69581	10.2051	9.87432	9.75087	9.53247	9.62256	9.85556	10.1511
Rab44	0.00144015	0.120735	24	22	0.187983	8.94279	0.189463	0.0211861	9.19368	8.75532	8.71052	8.94157	8.99584	8.96671	9.05955	8.96029	8.7029	8.79167	8.99609	9.23935
Adamts3	0.00144015	0.120735	24	22	0.181323	8.53869	0.179333	0.0210024	8.87614	8.51451	8.40281	8.34817	8.63697	8.6536	8.51883	8.35963	8.30658	8.48725	8.62106	8.73869
Wscd1	0.00144015	0.120735	24	22	0.15676	10.8512	0.210687	0.0194159	11.1777	10.8759	10.5319	10.7614	10.9875	10.922	10.9523	10.8372	10.5224	10.7544	10.9144	10.9778
Rpl28	0.00144015	0.120735	24	22	0.104405	9.73019	0.133843	0.0137555	9.7908	9.75716	9.56468	9.68083	9.71401	9.7624	9.92587	9.70256	9.542	9.69912	9.68797	9.93486
Ppp1r3c	0.00144015	0.120735	24	20	1.09284	7.61829	1.06468	0.139753	7.84631	6.32029	6.08872	8.19418	8.32841	8.62211	7.8853	6.9891	6.46474	7.20576	9.14111	8.33337
Upk2	0.00144015	0.120735	24	20	0.949558	9.45795	0.933052	0.0986527	9.58726	8.46026	8.16119	9.87135	10.2038	10.2778	9.73955	8.44257	8.4556	9.49814	10.4995	10.2982
Csrp1	0.00144015	0.120735	24	20	0.524408	3.47359	0.616681	0.177534	3.03452	3.05324	2.94539	3.20045	4.21902	4.96896	3.31986	2.95575	2.94086	3.44252	3.69346	3.90906
Vmn1r83	0.00144015	0.120735	24	20	0.520293	9.01903	0.535763	0.0594036	9.30698	8.61967	8.30499	9.0023	9.73524	9.36385	9.03022	8.69857	8.55367	8.65822	9.59629	9.35834
Lce3a	0.00144015	0.120735	24	20	0.516697	4.88672	0.539622	0.110426	4.97797	4.81365	4.48875	4.51712	5.45615	5.5558	4.58045	4.52964	3.97154	5.03089	5.27126	5.44746
Nol7	0.00144015	0.120735	24	20	0.350566	4.32248	0.363825	0.0841704	4.10779	4.20063	3.71589	4.12252	4.20769	4.96675	4.63423	3.77934	4.08495	4.59206	4.64526	4.81263
Fabp9	0.00144015	0.120735	24	20	0.282362	9.09606	0.312139	0.0343158	9.04185	8.86877	8.57054	9.07185	9.27595	9.53101	9.18856	8.94041	8.88448	8.93212	9.56711	9.2801
Sdcbp	0.00144015	0.120735	24	20	0.262746	7.80924	0.244975	0.0313699	7.87189	7.60195	7.43202	7.73628	8.13942	7.7641	7.8323	7.62125	7.61561	7.7369	8.11475	8.24445
F2rl1	0.00144015	0.120735	24	20	0.260667	4.15889	0.337152	0.0810679	4.25969	4.03709	3.5171	4.06751	3.94454	4.30825	4.18404	3.89201	3.93006	4.13673	4.65569	4.97393
Dmrt1	0.00144015	0.120735	24	20	0.248088	3.35183	0.253534	0.0756404	3.17146	3.17142	3.05615	3.1227	3.23857	3.93116	3.20576	3.00091	3.05711	3.76143	3.66268	3.84264
Tollip	0.00144015	0.120735	24	20	0.160865	11.3491	0.154893	0.013648	11.4022	11.2144	11.1977	11.2194	11.556	11.5204	11.3389	11.3105	11.2363	11.2544	11.4584	11.4806
Mybphl	0.00144015	0.120735	24	18	0.405496	8.18322	0.364969	0.0445996	8.0423	7.72874	7.76135	8.33518	8.629	8.24546	8.08158	7.8216	7.86606	8.63686	8.96552	8.08504
Pabpn1	0.00144015	0.120735	24	18	0.365243	3.12095	0.314917	0.100904	3.01565	2.78031	2.87042	2.90199	3.06316	3.82519	2.93418	2.80702	2.89676	3.42402	3.46155	3.47114
Cep104	0.00144015	0.120735	24	18	0.262012	9.57495	0.284285	0.0296905	9.56811	9.40613	9.23641	9.72173	9.94506	9.77728	9.41083	9.36139	9.32729	9.66885	9.89949	9.57679
Akirin2	0.00144015	0.120735	24	18	0.238763	7.79176	0.203052	0.0260598	7.67277	7.62949	7.37122	7.84754	7.99837	7.88345	7.72385	7.57062	7.69789	8.0795	8.11821	7.90818
Atg9a	0.00144015	0.120735	24	18	0.228908	6.94328	0.300982	0.0433487	6.94179	6.66321	6.97742	7.11352	7.22102	7.13503	6.81318	6.2814	6.80448	7.09113	7.41461	6.86263
Ptpre	0.00144015	0.120735	24	18	0.195405	7.44339	0.280263	0.0376527	7.35682	7.39541	7.15446	7.44812	7.60182	7.64406	7.36656	6.98396	7.353	7.3712	8.1041	7.54114
L3mbtl3	0.00144015	0.120735	24	16	0.868667	3.28958	0.90153	0.274056	2.76485	2.6436	2.76915	4.58587	3.67676	3.66745	2.42681	2.6153	2.77118	4.04696	4.35882	3.14822
Denr	0.00144015	0.120735	24	16	0.463947	10.6011	0.466203	0.0439768	10.25	10.0899	10.5222	11.4364	10.9145	10.6426	10.2208	10.1246	10.6054	10.9743	10.92	10.5124
Elp3	0.00144015	0.120735	24	16	0.441388	3.37544	0.642329	0.190295	2.88807	3.07787	3.32176	3.44032	3.70095	3.54482	2.72165	2.68459	3.07316	3.51107	5.16385	3.3772
Olfr1253	0.00144015	0.120735	24	16	0.3402	3.47472	0.350794	0.100956	3.26818	3.01861	3.26299	4.06018	3.48936	3.62283	3.19355	3.25503	3.29883	3.89054	3.95164	3.38487
Sdr42e1	0.00144015	0.120735	24	16	0.185854	8.23283	0.173416	0.0210639	8.06217	8.06086	8.09722	8.36671	8.38143	8.17691	8.13051	8.09669	8.1259	8.67366	8.42239	8.1995
Adamts17	0.00144015	0.120735	24	16	0.178943	6.60233	0.224216	0.0339601	6.49918	6.42837	6.58608	6.73761	6.92895	6.51529	6.48497	6.35983	6.50155	6.92211	6.7923	6.47174
Shbg	0.00144015	0.120735	24	14	0.274715	9.14719	0.320751	0.0350656	8.38526	9.09189	9.21176	9.44534	9.33825	8.99403	8.69552	9.1937	9.15877	9.66977	9.38454	9.19741
Pkia	0.00144015	0.120735	24	14	0.203664	8.06332	0.207199	0.0256965	7.87148	7.93176	7.94896	8.24542	8.24738	7.84791	7.83477	8.02188	8.13545	8.49983	8.18242	7.9926
Vmn2r93	0.00144015	0.120735	24	14	0.183048	9.51884	0.232729	0.0244493	9.28011	9.28966	9.46628	9.8524	9.72132	9.51927	9.47222	9.29363	9.54611	9.72122	9.60637	9.45745
Ints8	0.00144015	0.120735	24	14	0.135113	10.1792	0.17067	0.0167666	9.93104	10.1463	10.2138	10.3183	10.3252	10.1973	10.0693	10.0412	10.1262	10.4324	10.2453	10.1035
Gtf2h5	0.00144015	0.120735	24	14	0.115888	10.4174	0.140812	0.013517	10.2197	10.3638	10.4695	10.5259	10.5295	10.5084	10.2731	10.2851	10.4273	10.5623	10.4554	10.3891
Cep290	0.00144015	0.120735	24	12	0.912104	3.52526	0.993114	0.281714	2.35699	3.56947	4.33645	5.0069	3.457	2.73667	3.33608	2.91929	3.98659	4.26645	3.95533	2.37588
Prkar2b	0.00144015	0.120735	24	12	0.499562	4.5131	0.730754	0.161918	3.33382	5.04974	4.61356	5.48768	4.52827	4.17445	3.78397	4.28218	4.9064	5.65529	4.17096	4.1709
Fam98a	0.00144015	0.120735	24	12	0.459169	7.90087	0.603579	0.076394	7.13698	8.03036	8.04505	8.98475	7.53704	7.71884	7.36952	7.87096	8.38184	8.73524	7.61465	7.38518
Fam47c	0.00144015	0.120735	24	12	0.294174	8.26353	0.375327	0.0454197	7.45296	8.32974	8.43881	8.51387	8.46453	7.73606	8.07999	8.14045	8.782	8.56697	8.42985	8.22713
Pla2g5	0.00144015	0.120735	24	12	0.246309	7.74061	0.30771	0.0397527	7.39517	7.67545	7.94001	8.25177	7.77932	7.74181	7.42926	7.55633	7.97262	8.0088	7.52377	7.61307
Slc30a9	0.00144015	0.120735	24	12	0.187647	9.35152	0.190622	0.0203841	9.08951	9.32076	9.42081	9.54817	9.39753	9.0472	9.22194	9.47899	9.4945	9.62747	9.35356	9.21775
Scfd2	0.00144015	0.120735	24	12	0.128096	8.93733	0.201702	0.0225684	8.72499	8.92399	8.98007	9.42446	8.93276	8.79698	8.70916	8.86096	9.04545	8.97621	8.94532	8.92762
Ghitm	0.00144015	0.120735	24	12	0.12237	8.98607	0.123594	0.013754	8.82402	8.86684	9.07706	9.13236	9.01567	8.921	8.88961	8.90968	9.06886	9.08326	9.05914	8.98538
Serinc5	0.00144015	0.120735	24	10	0.329904	7.14823	0.627608	0.0877991	7.10958	7.20657	7.4817	7.42499	7.1794	5.27912	7.21673	7.3211	7.48313	8.35798	6.92422	6.79418
Zfp831	0.00144015	0.120735	24	10	0.253893	7.77296	0.266405	0.0342734	7.42759	7.80344	8.12758	7.85624	7.61	7.40319	7.7964	7.82991	8.0288	8.05675	7.73912	7.59649
Alg13	0.00144015	0.120735	24	10	0.224846	9.03442	0.20342	0.0225161	8.89878	9.14212	9.21484	9.22437	9.1311	8.78043	8.98942	9.06245	9.2573	9.18917	8.71539	8.80771
Bub3	0.00144015	0.120735	24	10	0.184956	9.61598	0.194933	0.0202718	9.32084	9.77718	9.78885	9.74425	9.63037	9.33535	9.52018	9.65011	9.89028	9.61749	9.60293	9.51396
Itgb1	0.00144015	0.120735	24	10	0.171891	8.10307	0.159893	0.0197323	7.99474	8.20013	8.23893	8.11484	8.12119	7.85938	7.9922	8.33044	8.3748	8.08441	8.06693	7.8589
Alox12	0.00144015	0.120735	24	8	0.586302	5.23719	0.574662	0.109727	5.05502	5.58107	5.63642	5.3365	4.72502	4.55248	4.69867	5.61283	5.86645	5.55687	5.52662	4.69829
Neurl1b	0.00144015	0.120735	24	8	0.39941	9.79269	0.403629	0.0412174	9.88838	10.063	10.368	9.76588	9.39578	9.21015	9.65271	10.2058	10.1088	9.97243	9.13945	9.74188
Zfp217	0.00144015	0.120735	24	8	0.3989	8.79091	0.416652	0.0473957	8.48679	9.12232	9.01435	8.90043	8.38601	8.3572	8.73234	9.13632	9.30128	8.94533	8.60458	8.50397
Tmem45b	0.00144015	0.120735	24	8	0.331166	9.12728	0.307445	0.0336843	9.21061	9.51258	9.53671	9.04258	8.89092	8.84062	9.26089	9.29752	9.42962	9.3332	8.33021	8.84183
Them4	0.00144015	0.120735	24	8	0.323792	9.99427	0.307704	0.0307881	9.95481	10.3734	10.3406	10.1196	9.58129	9.89995	9.95862	10.1361	10.4111	10.0277	9.35476	9.77322
Ctsr	0.00144015	0.120735	24	8	0.297778	9.38988	0.311903	0.0332169	9.04082	9.6304	9.67786	9.56738	9.2418	9.20813	9.28807	9.57264	9.77831	9.39268	9.19661	9.0838
Mapk1ip1l	0.00144015	0.120735	24	8	0.280315	9.38714	0.290585	0.0309556	9.38455	9.66817	9.83815	9.16983	9.27897	8.93362	9.53506	9.62149	9.63408	9.50508	8.9752	9.10143
Unkl	0.00144015	0.120735	24	8	0.255551	7.53167	0.303578	0.0403069	7.40624	7.78396	7.83219	7.57782	7.57546	6.93537	7.35361	7.76678	7.77724	7.59051	7.46993	7.31088
Cyp2a22	0.00144015	0.120735	24	8	0.236809	7.44749	0.227287	0.0305185	7.36951	7.69223	7.66907	7.61503	7.37117	7.23948	7.41365	7.72397	7.55366	7.46293	7.17364	7.08555
Olfr813	0.00144015	0.120735	24	8	0.230312	8.98861	0.218305	0.0242868	9.05105	9.23676	9.67076	9.05259	9.00515	8.50926	9.21874	9.2756	9.48042	7.87752	8.73014	8.75527
Ptges	0.00144015	0.120735	24	8	0.221842	9.79277	0.233992	0.0238943	9.642	10.0032	10.0338	9.98687	9.67119	9.39322	9.8262	9.87206	9.95885	9.87167	9.55814	9.69597
Guca2b	0.00144015	0.120735	24	8	0.165863	11.7912	0.187913	0.0159368	11.7374	11.9565	11.9279	11.8874	11.671	11.4053	11.8492	11.8801	11.9241	11.9137	11.6595	11.6822
Foxh1	0.00144015	0.120735	24	8	0.161673	8.42389	0.167317	0.0198622	8.37879	8.56308	8.63943	8.46987	8.23967	8.24621	8.44942	8.55186	8.50012	8.50641	8.34882	8.19304
Nfix	0.00144015	0.120735	24	8	0.156596	9.30792	0.182053	0.0195589	9.32781	9.46499	9.52706	9.44717	9.21411	8.92267	9.34541	9.30808	9.45718	9.41282	8.96149	9.30622
Eln	0.00144015	0.120735	24	8	0.155076	7.42507	0.183975	0.0247775	7.30406	7.51523	7.56702	7.49389	7.29423	7.29244	7.48452	7.52168	7.5608	7.593	7.44649	7.02748
Tspan14	0.00144015	0.120735	24	8	0.118692	9.66878	0.129984	0.0134437	9.64234	9.89091	9.76644	9.71821	9.58345	9.39108	9.70505	9.71369	9.80055	9.65734	9.53512	9.62115
Wfdc8	0.00144015	0.120735	24	8	0.118237	9.75145	0.106503	0.0109218	9.79754	9.81336	9.86783	9.81728	9.73167	9.58493	9.65343	9.93565	9.86347	9.65408	9.64506	9.65313
Kif16b	0.00144015	0.120735	24	8	0.117933	9.29679	0.144655	0.0155596	9.41665	9.44423	9.46401	9.36967	9.32406	9.02633	9.28741	9.37097	9.44765	9.33093	8.88322	9.19634
Bcl2l10	0.00144015	0.120735	24	6	0.404779	7.83459	0.457854	0.0584401	7.72773	8.33678	8.22011	7.50907	7.52498	7.69114	7.79773	8.2307	8.19887	8.12794	7.21208	7.43789
Clec4a4	0.00144015	0.120735	24	6	0.333678	9.22161	0.343623	0.0372628	9.36798	9.41339	9.53581	9.20167	9.0784	8.71029	9.39065	9.53682	9.56209	9.06442	8.81817	8.97964
Snx27	0.00144015	0.120735	24	6	0.324633	9.47565	0.376483	0.0397316	9.55295	9.73599	9.70449	9.39337	9.16973	9.21018	9.50213	9.85359	9.85018	9.55741	9.07669	9.10105
Ankrd29	0.00144015	0.120735	24	6	0.30908	6.9548	0.209892	0.0301794	7.08216	7.16997	7.15348	6.92144	6.618	7.13192	7.13512	7.2797	7.11132	6.60885	6.53335	6.71225
Nanp	0.00144015	0.120735	24	6	0.301482	5.75947	0.35268	0.0612348	5.85595	6.07513	5.9262	5.39548	5.2904	5.29703	5.91172	6.05828	6.03104	5.86977	5.59891	5.80372
Rubcn	0.00144015	0.120735	24	6	0.300675	8.70471	0.260229	0.0298952	8.83497	8.88557	8.85486	8.56653	8.37042	8.47075	8.99469	9.04436	8.89691	8.47262	8.41968	8.6452
Chd7	0.00144015	0.120735	24	6	0.29328	7.66491	0.267596	0.0349118	7.68124	8.1228	7.87906	7.76437	7.3372	7.57694	7.8653	8.19226	7.53015	7.3498	7.00256	7.67724
Armc8	0.00144015	0.120735	24	6	0.290602	6.22903	0.279664	0.0448968	6.32871	6.39127	6.55473	6.14917	5.9342	6.21077	6.47155	6.60437	6.29776	6.24128	5.74899	5.81551
Slc2a5	0.00144015	0.120735	24	6	0.275156	10.8564	0.206888	0.0190567	11.2154	11.1031	11.0267	10.8881	10.6461	10.7191	10.8979	11.1105	10.9516	10.7054	10.4266	10.5864
Trmt12	0.00144015	0.120735	24	6	0.270894	9.76823	0.337969	0.0345988	9.88798	10.0005	10.0776	9.70088	9.29303	9.38804	9.7152	10.1249	9.93224	9.83993	9.46655	9.792
Ece1	0.00144015	0.120735	24	6	0.253165	11.3885	0.196599	0.017263	11.5679	11.6468	11.6148	11.2187	11.172	11.2957	11.4567	11.5686	11.5242	11.2455	11.1517	11.1995
Tcea1	0.00144015	0.120735	24	6	0.249852	7.71382	0.283552	0.0367589	7.83155	7.9083	7.97415	7.55388	7.56301	7.3523	7.83775	8.20053	7.75277	7.65142	7.21161	7.72853
Erc1	0.00144015	0.120735	24	6	0.227107	9.31368	0.281905	0.0302679	9.37473	9.46993	9.59155	9.3178	8.99371	9.26731	9.21169	9.60032	9.58466	9.36255	8.95204	9.03784
Cacna1f	0.00144015	0.120735	24	6	0.225605	7.90063	0.202843	0.0256742	8.03028	8.17534	8.07898	7.9119	7.7132	7.6864	7.95238	8.00863	8.10326	7.74065	7.60268	7.80387
Fhad1	0.00144015	0.120735	24	6	0.20041	8.73536	0.201666	0.0230862	8.73062	8.93102	8.95631	8.67047	8.65092	8.57404	8.71816	8.95149	8.94843	8.57499	8.48188	8.63603
Svs5	0.00144015	0.120735	24	6	0.191927	9.22605	0.201947	0.0218887	9.38803	9.32505	9.31987	9.1289	8.93851	9.08692	9.30945	9.49141	9.4007	9.17613	9.01206	9.13555
Ebf3	0.00144015	0.120735	24	6	0.177864	11.2282	0.155236	0.0138255	11.3179	11.324	11.3891	11.0703	11.093	11.1336	11.3239	11.4583	11.3266	11.1312	11.027	11.1439
Ucp3	0.00144015	0.120735	24	6	0.177533	11.4245	0.25455	0.0222811	11.5087	11.6558	11.4415	11.4392	11.2377	10.947	11.5321	11.9438	11.416	11.3762	11.201	11.395
Lactbl1	0.00144015	0.120735	24	6	0.165033	8.65532	0.19025	0.0219806	8.8011	8.81429	8.71668	8.62692	8.53546	8.541	8.56267	8.98375	8.82765	8.57593	8.25758	8.62085
Sf3b2	0.00144015	0.120735	24	6	0.160998	12.0869	0.229496	0.0189872	12.1192	12.2842	12.1195	12.0282	11.8844	11.678	12.1914	12.5603	12.074	12.0637	12.0243	12.0153
Msrb2	0.00144015	0.120735	24	6	0.153168	11.974	0.229256	0.0191461	12.0087	12.1653	12.0114	11.9271	11.7655	11.5663	12.0902	12.4446	11.9445	11.9728	11.8953	11.8962
Man1b1	0.00144015	0.120735	24	6	0.144275	12.0153	0.220062	0.0183151	12.0229	12.2062	12.0656	11.959	11.8225	11.6354	12.1078	12.464	12.0019	11.989	11.9326	11.9772
Neil1	0.00144015	0.120735	24	6	0.124933	10.2948	0.10121	0.00983115	10.4067	10.373	10.3955	10.3166	10.2527	10.166	10.3457	10.4129	10.3572	10.2232	10.1088	10.179
Cdk14	0.00144015	0.120735	24	6	0.119674	10.9601	0.110197	0.0100543	11.1076	10.9946	11.0788	10.9203	10.8316	10.8566	10.9668	11.2186	10.9505	10.8723	10.8446	10.8793
Cst6	0.00144015	0.120735	24	4	0.470418	9.03745	0.51763	0.0572761	9.48513	9.45838	9.17363	8.74822	8.52122	8.31857	9.42635	9.57277	9.08853	8.96623	8.65738	9.03297
Cdk13	0.00144015	0.120735	24	4	0.303394	6.81763	0.377736	0.0554058	6.94073	7.09006	6.96049	6.69337	6.42295	6.80108	7.78023	6.93844	6.84821	6.54143	6.18052	6.61406
Psmd6	0.00144015	0.120735	24	4	0.287676	9.10506	0.315586	0.0346605	9.15062	9.44878	9.37366	8.95716	8.74781	9.11063	9.20731	9.36696	9.30624	8.66042	8.75411	9.17697
Olfr1270	0.00144015	0.120735	24	4	0.263032	6.94224	0.277444	0.0399646	7.25869	7.15505	7.0378	6.68864	6.73693	6.73914	7.06211	7.38152	6.81718	6.78269	6.62213	7.02499
Snap25	0.00144015	0.120735	24	4	0.244142	8.82744	0.293665	0.0332673	8.95359	9.24014	9.01776	8.59538	8.45377	8.59618	8.86439	9.07222	8.90017	8.7414	8.68463	8.80964
Myo18b	0.00144015	0.120735	24	4	0.238156	8.43275	0.253238	0.0300304	8.5657	8.61563	8.51072	8.2835	8.27335	8.29816	8.62186	8.65908	8.6272	8.24976	8.05007	8.43792
Ptf1a	0.00144015	0.120735	24	4	0.225447	11.6473	0.233085	0.0200119	11.8025	11.8331	11.7946	11.4603	11.4342	11.434	11.8064	11.9786	11.5941	11.5274	11.5276	11.5753
Sptbn2	0.00144015	0.120735	24	4	0.20971	11.8565	0.216961	0.0182989	12.0307	12.0397	11.9743	11.6745	11.6697	11.6709	11.9699	12.1838	11.7998	11.7612	11.7183	11.7845
Islr2	0.00144015	0.120735	24	4	0.196253	7.70379	0.194763	0.0252814	7.881	7.92373	7.79664	7.73186	7.45259	7.60718	7.94943	7.88679	7.54494	7.52694	7.32478	7.81958
Ucp2	0.00144015	0.120735	24	4	0.189536	11.9641	0.282146	0.0235828	12.037	12.1639	12.0203	11.9322	11.7158	11.518	12.0951	12.4776	11.9705	11.8764	11.8819	11.8799
Sumo2	0.00144015	0.120735	24	2	0.395465	6.9196	0.567803	0.0820573	7.11861	7.39559	7.02761	6.2856	6.42034	7.28904	7.42374	7.22649	6.89766	5.72195	7.04727	7.18124
Plbd2	0.00144015	0.120735	24	2	0.291061	8.31193	0.310222	0.0373225	8.72208	8.59681	8.42592	7.98049	8.15555	8.26469	8.45071	8.68186	8.07996	7.8633	8.17092	8.35091
Rpl21	0.00144015	0.120735	24	2	0.270871	8.68533	0.335802	0.0386631	9.15866	9.00746	8.7397	8.37478	8.56908	8.59341	8.78365	9.03134	8.71107	8.11799	8.41445	8.72243
Rpl18	0.00144015	0.120735	24	2	0.183144	8.02706	0.222209	0.0276825	8.31646	8.25861	8.16306	7.83324	7.8469	7.84256	8.23359	8.11608	8.04087	7.75046	7.85401	8.06885
Pifo	0.00144015	0.120735	24	2	0.175973	8.60531	0.255622	0.0297051	8.91921	8.70316	8.60675	8.16706	8.48253	8.60329	8.88559	8.685	8.64685	8.22553	8.66785	8.67094
Josd2	0.00144015	0.120735	24	2	0.168005	11.4532	0.225204	0.019663	11.6534	11.6	11.6576	11.2482	11.3033	11.2979	11.785	11.5549	11.4489	11.1224	11.2936	11.4731
Dnaja2	0.00144015	0.120735	24	2	0.120346	8.17923	0.153666	0.0187873	8.32821	8.24445	8.16293	8.05007	8.08659	8.02651	8.43411	8.2132	8.17527	7.9981	8.11143	8.31993
Slc4a2	0.00144015	0.120735	24	0	0.595415	9.41493	0.633159	0.0672505	10.0262	9.64394	8.88255	8.57831	9.4674	10.1445	9.79992	9.47581	8.81921	8.55701	9.83394	9.75038
Izumo1	0.00144015	0.120735	24	0	0.186181	4.20053	0.267555	0.0636957	4.18641	4.19009	4.11234	3.82654	4.11859	4.31094	4.36873	4.28578	3.92033	4.02373	4.18334	4.87952
Ogt	0.00144015	0.120735	24	0	0.0975772	11.4356	0.129099	0.0112892	11.636	11.4622	11.3523	11.324	11.5647	11.4494	11.6161	11.3923	11.3338	11.1661	11.4401	11.4901
Hnf4a	0.0029933	0.157756	24	22	0.327672	8.21662	0.341178	0.0415229	8.63516	8.04237	7.69499	8.15553	8.16771	8.61518	8.20826	8.17311	7.86901	7.95497	8.50352	8.57965
Bco1	0.0029933	0.157756	24	22	0.31421	9.90399	0.294975	0.0297835	10.0771	9.60978	9.59596	9.64018	9.79309	10.2398	9.95624	9.838	9.62324	9.78802	10.2685	10.4179
Shtn1	0.0029933	0.157756	24	22	0.296693	8.43708	0.289783	0.0343464	8.89076	8.2481	8.29669	8.14782	8.42188	8.74828	8.56683	8.29984	8.11756	8.23856	8.66618	8.60244
Tarsl2	0.0029933	0.157756	24	22	0.189561	7.62469	0.213456	0.0279954	7.8507	7.5498	7.48597	7.19764	7.61022	7.74233	7.63895	7.70765	7.39889	7.57461	7.83551	7.904
Zfp458	0.0029933	0.157756	24	22	0.166524	10.5118	0.191565	0.0182237	10.7258	10.4574	10.3805	10.189	10.4573	10.6852	10.5336	10.5775	10.3496	10.4235	10.6375	10.7251
Vamp8	0.0029933	0.157756	24	22	0.162993	9.51053	0.192449	0.0202354	9.74506	9.49195	9.28895	9.45397	9.52162	9.56833	9.70314	9.48709	9.37944	9.30662	9.43437	9.74577
Atp6v0c	0.0029933	0.157756	24	22	0.0902657	10.7996	0.102393	0.00948121	10.8158	10.7601	10.7883	10.5683	10.7895	10.9396	10.8482	10.7424	10.7369	10.756	10.8946	10.9553
Orm3	0.0029933	0.157756	24	20	0.479897	10.0836	0.573532	0.0568774	10.3114	9.99923	9.38646	9.8142	10.6684	10.4705	10.2118	9.80165	9.09001	10.2321	10.5153	10.5027
Scoc	0.0029933	0.157756	24	20	0.372349	8.61057	0.317421	0.0368641	8.73011	8.3377	8.084	8.53238	8.87997	8.92784	8.4156	8.32243	8.11358	9.05297	9.00487	8.92539
Pola2	0.0029933	0.157756	24	20	0.337343	3.77559	0.388282	0.10284	3.75451	3.58072	3.49657	3.63909	4.04598	4.50709	3.63041	3.45756	3.54618	3.43892	3.97615	4.23388
Pus7	0.0029933	0.157756	24	20	0.201733	8.37118	0.195674	0.0233747	8.46753	8.17145	8.33237	8.18564	8.47051	8.55975	8.37428	8.33297	8.13463	8.22606	8.57224	8.6267
Tbc1d5	0.0029933	0.157756	24	20	0.182119	6.08402	0.2189	0.0359795	6.17179	5.91795	6.03298	5.98304	6.20428	6.45999	6.17751	5.7512	5.89921	6.03456	6.12913	6.24665
Gcc1	0.0029933	0.157756	24	20	0.179191	10.4999	0.199402	0.0189909	10.613	10.453	10.1727	10.4217	10.6811	10.5836	10.4353	10.4362	10.225	10.5229	10.7005	10.7537
Sowahd	0.0029933	0.157756	24	20	0.150935	4.17286	0.169464	0.0406109	4.06269	4.00034	3.93815	4.04883	4.10431	4.51166	4.17886	4.17879	3.94669	4.30125	4.33353	4.46925
Flt1	0.0029933	0.157756	24	20	0.14969	9.31255	0.206448	0.0221688	9.37418	9.17376	9.20099	9.22921	9.37757	9.64481	9.26707	9.15172	8.97879	9.42523	9.31798	9.60925
Fam219a	0.0029933	0.157756	24	18	0.486472	7.73359	0.501148	0.0648014	7.42348	7.07419	7.59244	8.13138	8.21693	7.88593	7.81961	7.21788	7.25134	7.57623	8.42116	8.19248
Aldh3b3	0.0029933	0.157756	24	18	0.430812	4.12607	0.504083	0.12217	3.83746	3.54317	3.85806	3.89279	4.26267	4.9577	3.91414	3.84542	3.69449	4.09889	5.04878	4.55932
Bbs5	0.0029933	0.157756	24	18	0.397963	3.5826	0.273231	0.0762662	3.39378	3.23996	3.17665	3.66622	3.51307	3.94818	3.27899	3.1546	3.3701	4.40549	4.1319	3.71231
Tgfb1i1	0.0029933	0.157756	24	18	0.39169	5.11174	0.391072	0.0765047	4.93119	4.50485	5.11704	5.12222	5.44168	5.63642	4.95618	4.77105	4.71483	5.3372	5.57017	5.23803
Olfr1311	0.0029933	0.157756	24	18	0.278804	6.35948	0.300701	0.0472838	6.40793	5.92122	6.07609	6.0232	6.74558	6.52356	6.39546	6.06715	6.28386	6.45957	6.70249	6.70767
Acot9	0.0029933	0.157756	24	18	0.214303	7.1406	0.246609	0.0345362	7.2736	6.88599	7.02457	7.09241	7.33878	7.35088	7.05873	6.9844	6.76659	7.32393	7.34121	7.24607
Clcf1	0.0029933	0.157756	24	18	0.200617	6.47087	0.24763	0.0382684	6.7432	6.28446	6.22699	6.44451	6.64383	6.57018	6.43957	6.0777	6.31973	6.60771	6.67932	6.61327
Lyve1	0.0029933	0.157756	24	18	0.186381	10.7028	0.161138	0.0150556	10.5665	10.5182	10.4865	10.8408	10.9187	10.8023	10.7294	10.4344	10.7231	10.7796	10.9223	10.712
Csgalnact2	0.0029933	0.157756	24	16	0.52902	7.69074	0.67041	0.0871711	7.86565	6.68375	7.41397	8.39926	8.14758	7.93991	7.33874	6.82659	7.67385	8.29415	8.04243	7.66294
Samd7	0.0029933	0.157756	24	16	0.39267	3.42201	0.35867	0.104812	3.12645	2.95242	3.16262	3.45622	3.52796	3.60476	2.96058	3.04694	3.274	4.58896	3.68398	3.67927
Igsf11	0.0029933	0.157756	24	16	0.352502	8.45527	0.362392	0.0428599	8.37092	8.03727	8.21112	8.95886	8.6146	8.60099	7.85996	8.28911	8.41071	8.78126	8.89231	8.43611
Senp1	0.0029933	0.157756	24	16	0.307203	8.94244	0.281296	0.0314563	8.81709	8.73797	8.50991	9.03907	9.29952	8.84815	8.74454	8.69851	8.86417	9.43872	9.29773	9.01389
Tbc1d20	0.0029933	0.157756	24	16	0.286864	5.4599	0.306898	0.0562094	5.2577	5.27863	5.22408	5.59648	5.68343	5.40425	4.99768	5.21934	5.39247	5.775	6.1121	5.5777
Tnfrsf11b	0.0029933	0.157756	24	16	0.268795	6.31914	0.342099	0.0541369	6.10789	6.10198	6.11782	6.92261	6.46063	6.38586	5.84041	6.13501	6.19077	6.55621	6.79592	6.21461
Cryaa	0.0029933	0.157756	24	16	0.151851	9.1015	0.216944	0.023836	9.05483	8.8684	9.10253	9.2197	9.45876	9.13083	9.07937	8.89245	8.9183	9.30627	9.12806	9.05852
Syf2	0.0029933	0.157756	24	16	0.130739	9.68123	0.141696	0.0146362	9.66238	9.56117	9.60429	9.7232	9.88776	9.71611	9.52874	9.53426	9.6514	9.83933	9.731	9.73518
Dnah3	0.0029933	0.157756	24	14	0.671001	7.9796	1.02996	0.129075	7.51241	7.21126	7.29481	9.72264	8.27125	8.05755	7.00647	7.13286	7.9754	9.41797	8.32447	7.82816
Trdn	0.0029933	0.157756	24	14	0.568287	4.66995	0.739783	0.158414	4.05414	4.23881	4.86665	4.60362	5.20178	5.18211	3.64125	4.07069	4.4246	6.10981	5.23156	4.41434
Tceal6	0.0029933	0.157756	24	14	0.348377	4.06432	0.373634	0.0919303	3.67241	3.75497	3.9053	4.32576	4.1355	3.88354	3.37267	3.80459	4.08683	4.56698	4.68924	4.57403
Cpt1c	0.0029933	0.157756	24	14	0.272415	5.369	0.354011	0.065936	4.92394	5.29805	5.78132	5.65965	5.48376	5.45394	4.87444	4.9774	5.30393	5.65994	5.5587	5.45298
Txlnb	0.0029933	0.157756	24	14	0.262013	8.60291	0.355415	0.0413134	8.0136	8.54551	8.85201	8.91607	8.66349	8.78017	8.2266	8.30913	8.38413	9.05424	8.89386	8.59614
Trib2	0.0029933	0.157756	24	14	0.247131	8.26117	0.272845	0.0330274	8.2481	8.13335	8.27838	8.58127	8.40218	8.16394	7.9475	8.0526	8.38946	8.59852	8.40976	7.92896
Lrrc2	0.0029933	0.157756	24	14	0.217771	9.56474	0.34251	0.0358097	9.3162	9.46199	9.36891	9.78251	9.96306	9.77418	8.96219	9.41655	9.50362	9.98591	9.71254	9.52926
Camta1	0.0029933	0.157756	24	14	0.155815	9.49649	0.194699	0.0205022	9.21886	9.44264	9.41909	9.68332	9.49632	9.56447	9.25643	9.3993	9.50448	9.90676	9.65916	9.40708
Ear1	0.0029933	0.157756	24	14	0.153608	3.90425	0.204002	0.0522511	3.71911	3.73967	3.82066	4.04275	4.05541	3.67683	3.62527	3.86109	3.9015	4.50131	3.91697	3.99045
Spint3	0.0029933	0.157756	24	14	0.152645	7.83124	0.196232	0.0250575	7.56355	7.6938	7.80673	8.08475	7.93595	7.72876	7.5994	7.71149	7.81133	8.29692	7.71399	8.02814
Myh7	0.0029933	0.157756	24	14	0.144402	10.6609	0.14973	0.0140447	10.6175	10.5232	10.6243	10.7929	10.663	10.7492	10.3713	10.5792	10.791	10.8755	10.7853	10.5586
Zfp72	0.0029933	0.157756	24	14	0.138986	5.74351	0.1562	0.027196	5.65071	5.58451	5.72449	5.9316	5.77538	5.76511	5.62316	5.53114	5.84827	5.89461	5.87083	5.72228
Szt2	0.0029933	0.157756	24	14	0.115138	9.38613	0.14506	0.0154547	9.15355	9.46576	9.35043	9.54648	9.46925	9.34395	9.18875	9.26454	9.39991	9.55483	9.50222	9.39387
Olfr332	0.0029933	0.157756	24	12	0.640928	6.38168	0.679621	0.106496	5.84786	6.23256	6.99105	7.11445	6.64605	5.0221	6.01495	6.54183	6.89985	7.28775	6.00976	5.97193
Mbd3l1	0.0029933	0.157756	24	12	0.177284	8.49161	0.316641	0.0372887	8.22631	8.41576	8.46166	9.01684	8.45135	8.18897	8.41847	8.38059	8.58829	9.12807	8.42215	8.20089
Ndufa5	0.0029933	0.157756	24	12	0.16501	10.0913	0.178113	0.01765	9.73163	10.0169	10.1027	10.297	10.1634	9.86787	10.0215	10.1706	10.2353	10.2672	10.2228	9.99919
Dpf2	0.0029933	0.157756	24	12	0.162055	4.93988	0.22753	0.0460598	4.69567	4.89216	5.09194	5.18011	5.01961	4.87339	4.60187	4.98084	4.91655	5.32052	4.84398	4.86194
Them5	0.0029933	0.157756	24	12	0.148488	6.30946	0.164245	0.0260315	6.15499	6.14691	6.36959	6.59817	6.36742	6.35105	6.15677	6.20832	6.54023	6.35272	6.26384	6.20353
Gsdmc	0.0029933	0.157756	24	10	0.417061	9.99673	0.359602	0.035972	9.63558	10.2686	10.2185	10.3076	9.89002	9.65397	9.85346	10.2225	10.3209	10.3506	9.67588	9.56316
Tcf25	0.0029933	0.157756	24	10	0.410736	8.91666	0.379914	0.0426073	8.56899	9.10246	9.17912	9.37429	8.69308	8.54384	8.59962	9.1168	9.26507	9.24291	8.59689	8.71681
Krt86	0.0029933	0.157756	24	10	0.407364	9.17591	0.358354	0.0390538	8.96343	9.44765	9.28422	9.56415	9.00803	8.89578	8.86513	9.41857	9.5761	9.49611	8.87823	8.7135
Gab1	0.0029933	0.157756	24	10	0.376952	11.0734	0.32889	0.0297008	11.0085	11.4289	11.5014	11.4548	11.0083	10.7244	10.9588	11.2324	11.5319	11.1402	10.2338	10.658
Cdk5rap1	0.0029933	0.157756	24	10	0.269829	9.4109	0.252129	0.0267911	9.17782	9.55956	9.56076	9.54566	9.26266	9.06263	9.25962	9.63664	9.65355	9.66713	9.36454	9.18024
Gna12	0.0029933	0.157756	24	10	0.238682	7.73692	0.298125	0.0385328	7.55788	7.70638	7.89688	8.08	7.68769	7.22503	7.66747	7.78972	7.89518	8.13703	7.70651	7.49325
Unc80	0.0029933	0.157756	24	10	0.206437	8.62061	0.270718	0.0314036	8.35581	8.57632	8.80969	8.61315	8.70941	8.32703	8.53771	8.59103	9.01924	9.03915	8.48371	8.38508
Setx	0.0029933	0.157756	24	10	0.204355	8.39038	0.250502	0.0298559	8.31857	8.34707	8.33623	8.59021	8.33028	8.15744	8.25952	8.48058	8.63208	8.9612	8.22279	8.04866
Myo9a	0.0029933	0.157756	24	10	0.195276	10.5983	0.185546	0.0175072	10.4533	10.562	10.7542	10.9136	10.5154	10.4157	10.6433	10.6204	10.8199	10.7048	10.382	10.3946
Adamts3	0.0029933	0.157756	24	10	0.122059	11.1225	0.133573	0.0120093	10.9084	11.1509	11.2066	11.1708	11.1375	10.9906	11.0198	11.19	11.2574	11.2921	11.0629	11.0827
Ppm1g	0.0029933	0.157756	24	10	0.111486	12.0995	0.122813	0.0101502	11.9923	12.1312	12.1569	12.2309	12.203	11.9281	12.0193	12.0845	12.2315	12.1803	12.0275	12.009
Uqcrb	0.0029933	0.157756	24	10	0.108898	10.6438	0.107686	0.0101173	10.5517	10.6085	10.8134	10.774	10.5777	10.4546	10.6678	10.7311	10.822	10.5875	10.5603	10.5767
Naglu	0.0029933	0.157756	24	8	0.872703	8.7193	1.06166	0.12176	8.37304	9.87524	9.5584	8.73814	8.42861	6.99185	8.61602	9.64199	9.34589	9.3461	8.38698	7.32931
Olfr266	0.0029933	0.157756	24	8	0.428444	9.10326	0.441129	0.0484583	8.95868	9.25503	9.57454	9.34364	8.63412	8.63768	8.9903	9.33432	9.53903	9.37489	8.74534	8.85158
Abcf1	0.0029933	0.157756	24	8	0.417157	8.05708	0.401962	0.0498892	7.7244	8.38014	8.35967	8.2354	8.00533	7.49098	8.00413	8.38318	8.34537	8.3416	7.58056	7.83425
Ctnna3	0.0029933	0.157756	24	8	0.36299	6.06609	0.746543	0.123068	6.20382	6.78176	6.73936	6.42873	6.31005	5.32059	6.17036	6.46465	6.43133	6.38509	6.20333	3.35407
Dnm2	0.0029933	0.157756	24	8	0.335639	9.29059	0.314447	0.0338457	9.44954	9.53461	9.66622	9.23152	8.9181	9.15024	9.21286	9.64497	9.66818	9.39228	8.71743	8.90115
Olfr44	0.0029933	0.157756	24	8	0.290599	9.30124	0.252428	0.0271392	9.3904	9.47948	9.53898	9.57386	9.13475	8.93351	9.42366	9.52003	9.54845	9.25901	8.78414	9.02858
Slc35e1	0.0029933	0.157756	24	8	0.275902	9.22835	0.257353	0.0278872	9.06167	9.43503	9.40107	9.4253	9.01399	8.91867	9.10812	9.52802	9.45124	9.256	9.0056	9.13549
Olfr609	0.0029933	0.157756	24	8	0.275316	9.44189	0.288131	0.0305162	9.11734	9.77089	9.6488	9.51594	9.45833	9.10443	9.58231	9.53078	9.80987	9.51078	9.12889	9.12427
Mfge8	0.0029933	0.157756	24	8	0.273029	4.75654	0.319696	0.0672118	4.47902	4.73164	5.22644	4.81214	4.65299	4.43026	4.59718	5.13999	5.22231	4.60032	4.47526	4.71096
Jade1	0.0029933	0.157756	24	8	0.245859	9.16835	0.235957	0.025736	9.03119	9.36265	9.49635	9.26976	8.87216	8.89819	9.2795	9.34238	9.41412	9.13281	8.77577	9.14531
Usp26	0.0029933	0.157756	24	8	0.231703	11.8061	0.240694	0.0203872	11.8433	11.9118	12.0488	11.7979	11.5463	11.4442	12.023	12.0216	12.1025	11.8655	11.494	11.5749
Tmem218	0.0029933	0.157756	24	8	0.21753	8.03533	0.218687	0.0272157	7.9341	8.16434	8.24392	8.1366	8.03074	7.89679	7.87685	8.23663	8.38646	7.92597	7.82997	7.76156
Prelid1	0.0029933	0.157756	24	8	0.195329	11.0584	0.212743	0.0192381	11.0901	11.2605	11.3658	11.2249	10.7653	10.6568	11.1554	11.1264	11.3245	10.8798	10.8525	10.999
Ddx11	0.0029933	0.157756	24	8	0.183805	11.0758	0.162945	0.0147117	10.9991	11.2067	11.2438	11.2103	10.9587	10.9275	10.9177	11.2108	11.2391	11.0892	10.8515	11.0556
Olfr96	0.0029933	0.157756	24	8	0.169928	10.8354	0.188597	0.0174056	10.9209	10.9937	10.9996	10.6822	10.7667	10.5476	10.8114	10.9451	11.1607	10.9145	10.6235	10.6592
Cideb	0.0029933	0.157756	24	8	0.149055	7.96297	0.150741	0.0189303	7.91822	8.11417	8.19675	8.07884	7.9134	7.85171	8.02578	7.91805	8.11881	8.01508	7.63249	7.77232
Ntm	0.0029933	0.157756	24	8	0.142489	7.97882	0.158033	0.0198066	8.11885	8.01887	8.21326	7.96139	7.94977	7.60972	7.94759	8.25442	8.08628	7.95229	7.74066	7.8928
Ivl	0.0029933	0.157756	24	8	0.141862	10.8263	0.164002	0.0151484	10.8302	11.0609	11.0361	10.8629	10.7035	10.4709	10.8651	10.9103	10.9978	10.6923	10.7984	10.6872
Zfp54	0.0029933	0.157756	24	8	0.132368	9.80626	0.138275	0.0141007	9.79775	9.88795	10.0662	9.88284	9.87264	9.54993	9.86133	9.92698	10.0791	9.43565	9.70708	9.60772
Casp6	0.0029933	0.157756	24	8	0.0963419	8.8152	0.0906764	0.0102864	8.79689	8.88127	8.95076	8.92763	8.82814	8.59233	8.84505	8.93498	8.94959	8.57389	8.73342	8.76842
Rab3a	0.0029933	0.157756	24	6	0.485175	7.91378	0.412478	0.0521215	8.13962	8.28134	8.4562	7.81496	7.46413	7.9759	7.8244	8.49545	8.36878	7.20101	7.19996	7.74362
Orm2	0.0029933	0.157756	24	6	0.473636	7.59592	0.489475	0.0644391	7.69782	7.86711	7.86624	7.41453	7.42718	6.88552	7.94972	8.33492	8.00285	7.26653	7.17392	7.26472
Layn	0.0029933	0.157756	24	6	0.447103	6.62906	0.454556	0.0685703	7.04872	7.08428	7.07695	6.74881	5.96534	6.03273	6.69737	6.8749	6.88863	6.57844	6.09704	6.45551
Rpl9	0.0029933	0.157756	24	6	0.438998	5.20892	0.693062	0.133053	5.17903	5.38816	5.76189	5.62276	4.94599	4.08974	5.43612	6.09557	5.66712	5.13326	3.97496	5.21239
Vmn2r110	0.0029933	0.157756	24	6	0.375427	9.22345	0.357614	0.0387722	9.55784	9.63062	9.46084	9.27599	9.09992	8.66969	9.27647	9.6107	9.40738	9.19221	8.83736	8.66243
Themis3	0.0029933	0.157756	24	6	0.305449	7.2178	0.323544	0.0448258	7.29132	7.49847	7.53816	7.21464	7.07537	6.99304	7.18627	7.70671	7.46306	6.91286	6.46779	7.26588
Akap11	0.0029933	0.157756	24	6	0.30391	9.43928	0.274805	0.0291129	9.67729	9.56705	9.8261	9.36921	9.27392	9.28943	9.53594	9.7128	9.69963	9.26393	8.89097	9.16511
Tmcc1	0.0029933	0.157756	24	6	0.30275	6.92257	0.326923	0.0472256	6.91714	7.1671	7.04619	6.84549	6.71925	6.62014	7.16373	7.30674	7.13802	7.04805	6.49632	6.60269
Pik3cb	0.0029933	0.157756	24	6	0.268533	7.41546	0.251693	0.0339417	7.74492	7.6371	7.57298	7.48745	7.30848	7.06821	7.34645	7.87245	7.44976	7.38053	7.02443	7.09275
Cacfd1	0.0029933	0.157756	24	6	0.255466	7.71242	0.283025	0.0366973	7.82758	7.98945	7.9055	7.65828	7.43618	7.25674	7.96178	7.98055	7.75985	7.78534	7.29856	7.6892
Spcs3	0.0029933	0.157756	24	6	0.249557	8.03631	0.272	0.0338464	8.18023	8.31911	8.17464	7.97066	7.86616	7.82451	8.05866	8.30869	8.23437	8.15146	7.53158	7.81571
Arhgap4	0.0029933	0.157756	24	6	0.249531	11.3517	0.2166	0.0190808	11.5145	11.6175	11.6037	11.1702	11.1228	11.193	11.3993	11.5277	11.5084	11.2436	11.1402	11.1796
Crtc1	0.0029933	0.157756	24	6	0.248467	10.7174	0.235083	0.0219346	10.8327	10.862	10.93	10.7525	10.6573	10.3674	10.7843	10.9731	10.9496	10.5604	10.481	10.4588
Prkcb	0.0029933	0.157756	24	6	0.245435	7.35898	0.305707	0.041542	7.27878	7.71971	7.64249	7.44569	7.2681	7.47128	7.33148	7.85139	7.51043	7.2668	6.53726	6.98439
Hpdl	0.0029933	0.157756	24	6	0.225864	6.66736	0.320945	0.0481368	6.67244	7.12603	6.78045	6.79041	6.43261	6.52778	6.66421	7.0317	6.84211	6.72713	5.93286	6.48055
Olfr1029	0.0029933	0.157756	24	6	0.193982	9.41257	0.166728	0.0177133	9.7717	9.58588	9.45421	9.33246	9.24799	9.21257	9.42959	9.60778	9.53686	9.38342	9.05219	9.33622
Vmn1r19	0.0029933	0.157756	24	6	0.193012	10.2684	0.192157	0.0187134	10.3326	10.4661	10.3493	10.2514	10.0419	10.0771	10.4147	10.4087	10.4467	10.2243	10.1328	10.0757
Adamts3	0.0029933	0.157756	24	6	0.191598	10.5135	0.174131	0.0165626	10.6679	10.6704	10.6241	10.5843	10.4964	10.2917	10.6439	10.7174	10.6353	10.4085	10.0668	10.3554
Rrp9	0.0029933	0.157756	24	6	0.18435	11.1684	0.164936	0.0147681	11.2535	11.264	11.3265	10.9868	11.036	11.0711	11.2669	11.3956	11.3101	11.0692	10.9645	11.0769
Ormdl3	0.0029933	0.157756	24	6	0.179216	9.61203	0.2481	0.0258114	9.7935	9.75933	9.75299	9.59332	9.34507	9.41336	9.54263	9.96455	9.72395	9.74572	9.15861	9.55129
Peli3	0.0029933	0.157756	24	6	0.151469	12.035	0.228752	0.0190072	12.069	12.2288	12.0632	11.9707	11.8371	11.6315	12.1337	12.517	12.0146	12.0279	11.9572	11.9694
Dnah12	0.0029933	0.157756	24	6	0.145784	9.77985	0.163474	0.0167154	9.95597	9.83127	9.88874	9.80285	9.65012	9.52028	9.86418	10.0065	9.8251	9.82002	9.44584	9.74731
Cxcl1	0.0029933	0.157756	24	6	0.144336	9.48885	0.174184	0.0183567	9.49311	9.70175	9.61333	9.33769	9.33472	9.34997	9.46876	9.67463	9.60462	9.51689	9.26948	9.50123
Tmem266	0.0029933	0.157756	24	6	0.118941	8.9863	0.142802	0.015891	8.91382	9.14375	9.0304	9.01781	8.86077	8.96285	9.09888	9.1142	9.12629	8.98216	8.78013	8.80448
Car14	0.0029933	0.157756	24	6	0.111634	10.8086	0.106424	0.0098463	10.9286	10.8735	10.9324	10.8346	10.7331	10.7518	10.8509	10.9735	10.8093	10.811	10.548	10.6561
Nfia	0.0029933	0.157756	24	6	0.0902887	10.4274	0.111421	0.0106854	10.4643	10.5046	10.5755	10.4621	10.3724	10.376	10.3688	10.5632	10.5046	10.402	10.1593	10.376
Lrrc31	0.0029933	0.157756	24	4	0.512086	7.9794	0.499007	0.062537	8.20521	8.51277	8.15311	7.65051	7.65078	7.53683	8.49302	8.57629	8.09018	7.42508	7.79241	7.66656
Atxn1	0.0029933	0.157756	24	4	0.442667	8.68487	0.395957	0.0455916	8.98057	9.15947	9.05877	8.64981	8.27251	8.35641	9.00292	8.9826	8.82989	8.11806	8.38191	8.42551
Zfand1	0.0029933	0.157756	24	4	0.383277	9.61371	0.33669	0.0350219	10.0605	9.92045	9.86549	9.35585	9.40976	9.41537	9.63241	9.97869	9.81399	9.21867	9.2101	9.4832
Vmn1r211	0.0029933	0.157756	24	4	0.355775	5.4694	0.368947	0.0674566	6.0233	5.56569	5.54123	5.13949	4.97713	5.2678	5.71629	5.96229	5.49416	5.02356	5.38461	5.53723
Cptp	0.0029933	0.157756	24	4	0.329604	8.71668	0.39039	0.0447866	8.96781	9.2568	8.80763	8.5206	8.59782	8.45672	8.92698	9.10648	8.89276	8.49893	8.00646	8.56113
Sys1	0.0029933	0.157756	24	4	0.312966	8.56236	0.336626	0.0393146	8.61642	8.86617	8.74067	8.16655	8.28328	8.51037	8.74043	8.86542	8.81817	8.37955	8.29085	8.4705
Olfr695	0.0029933	0.157756	24	4	0.287308	5.88597	0.331034	0.0562412	6.00186	6.04345	6.10102	5.69198	5.73395	5.69742	6.271	6.32455	5.89587	5.52516	5.38132	5.9641
Fscn1	0.0029933	0.157756	24	4	0.237273	11.1528	0.251943	0.0225902	11.4053	11.283	11.297	10.9602	10.9628	11.0799	11.2502	11.5453	11.2096	10.8253	10.9243	11.0902
Etl4	0.0029933	0.157756	24	4	0.209624	11.583	0.224176	0.0193539	11.7399	11.7697	11.7206	11.3971	11.3813	11.3905	11.6921	11.9253	11.5211	11.4765	11.4534	11.5283
Ighmbp2	0.0029933	0.157756	24	4	0.199394	11.8976	0.217652	0.0182938	12.0594	12.0784	12.015	11.7219	11.6979	11.7002	12.0036	12.2335	11.8367	11.8024	11.7802	11.8419
Papolb	0.0029933	0.157756	24	4	0.198256	8.51062	0.230856	0.0271257	8.71783	8.91274	8.47304	8.43011	8.32015	8.49044	8.6234	8.77613	8.44079	8.4813	8.02839	8.43309
Lman1	0.0029933	0.157756	24	4	0.164772	8.09504	0.20214	0.0249709	8.05908	8.37848	8.02764	8.01956	7.9615	7.97293	8.20073	8.36169	8.24338	7.79537	8.00811	8.11196
Klra6	0.0029933	0.157756	24	4	0.164342	5.80882	0.247396	0.0425897	5.81705	6.38335	5.8469	5.71134	5.50158	5.55563	6.20641	5.85069	5.70898	5.64337	5.66151	5.81907
Tcstv3	0.0029933	0.157756	24	4	0.142394	10.4813	0.155571	0.0148428	10.4977	10.6958	10.4652	10.3543	10.3614	10.4013	10.6044	10.5891	10.6195	10.4019	10.3647	10.42
Irx1	0.0029933	0.157756	24	2	0.430032	6.97287	0.592827	0.085019	7.50805	7.36781	6.83758	5.87727	6.73373	7.21091	7.25914	7.50369	6.90721	6.24686	7.05656	7.16568
Olfr123	0.0029933	0.157756	24	2	0.342031	4.70796	0.43216	0.0917935	5.24061	5.03266	4.97833	4.1551	4.74633	4.73454	5.28231	5.03345	4.84536	4.00637	4.20596	4.23454
Olfr1262	0.0029933	0.157756	24	2	0.237869	8.95764	0.31539	0.035209	9.37716	9.08294	9.00662	8.73399	8.8175	8.73953	9.21436	9.38571	8.82265	8.46452	8.82359	9.02308
Kcnj14	0.0029933	0.157756	24	2	0.171958	10.4786	0.282883	0.0269962	10.8563	10.6376	10.6263	10.1548	10.4918	10.2825	10.8856	10.6335	10.6292	10.0542	10.1517	10.3398
Ap1s1	0.0029933	0.157756	24	2	0.162733	7.94832	0.239285	0.0301051	8.30094	8.08865	7.85999	7.64446	7.91989	7.7544	8.20961	8.03069	8.01576	7.53757	7.93632	8.08157
Ofcc1	0.0029933	0.157756	24	2	0.155358	4.87095	0.199543	0.0409659	4.97974	4.82278	4.83897	4.61153	4.76929	4.8403	5.08413	4.89466	4.79947	4.67552	4.69787	5.4371
Matn1	0.0029933	0.157756	24	2	0.114995	9.8106	0.155685	0.0158691	10.1005	9.82525	9.78426	9.65671	9.6046	9.78105	9.97599	9.86763	9.81311	9.71765	9.75763	9.84277
Rnf6	0.0029933	0.157756	24	2	0.0902268	12.4658	0.12302	0.0098686	12.6178	12.5455	12.4848	12.3437	12.4155	12.4018	12.5877	12.5741	12.4916	12.2944	12.3898	12.4427
Gpr34	0.0029933	0.157756	24	0	0.343132	7.70314	0.394388	0.0511983	8.07782	7.72957	7.6557	7.17774	7.25239	7.92063	7.97304	7.94859	7.59426	7.47696	7.52315	8.10786
Hadha	0.0029933	0.157756	24	0	0.301423	8.68991	0.35162	0.040463	9.1064	8.79845	8.44583	8.23016	8.47574	8.70606	9.02448	8.83995	8.51899	8.31659	8.9377	8.87862
Pdgfrl	0.0029933	0.157756	24	0	0.23707	8.15792	0.252105	0.0309031	8.55556	8.20614	7.91099	8.06821	7.9979	8.27259	8.39484	8.08734	7.82824	7.79495	8.40318	8.37504
Lce1d	0.0029933	0.157756	24	0	0.186976	8.33463	0.211381	0.0253618	8.60071	8.38196	8.13238	8.03844	8.30274	8.45113	8.5784	8.40002	8.30602	8.18992	8.26817	8.36568
Scn2b	0.0029933	0.157756	24	0	0.155204	7.85365	0.202405	0.0257721	8.30301	7.89644	7.86698	7.59136	7.59843	7.87408	7.89802	7.92774	7.80719	7.67774	7.81085	7.992
Rab30	0.0029933	0.157756	24	0	0.143415	12.1094	0.179415	0.0148162	12.4115	12.2323	12.0715	11.8848	12.0432	12.131	12.3209	12.0944	12.0341	11.825	12.1791	12.0852
Fam216a	0.0029933	0.157756	24	0	0.116419	7.61381	0.130388	0.0171252	7.6733	7.78155	7.53626	7.45593	7.56423	7.62964	7.65794	7.58462	7.40654	7.54591	7.61173	7.91807
Arhgap24	0.0029933	0.157756	24	0	0.101972	10.3516	0.149119	0.0144054	10.4908	10.3629	10.297	10.2032	10.4122	10.4259	10.6155	10.2291	10.2826	10.0654	10.373	10.4618
Zfat	0.0029933	0.157756	24	0	0.0820308	7.83873	0.110694	0.0141214	8.03536	7.78807	7.8195	7.66327	7.85752	7.83192	7.94818	7.91427	7.78001	7.70817	7.84878	7.86968
Klhl26	0.00442009	0.198245	24	16	0.422988	3.82388	0.387149	0.101245	3.45281	3.43543	3.61493	4.11674	4.23986	3.86983	3.45281	3.29836	3.73964	5.11135	3.51255	4.04226
Zc3h7b	0.00442009	0.198245	24	0	0.166207	10.0561	0.174027	0.0173057	10.2673	10.1361	9.99603	9.78935	9.98066	10.1899	10.1829	10.0127	9.88287	10.0127	9.97733	10.2448
Tbc1d23	0.00584689	0.198245	24	22	0.263041	8.35417	0.237486	0.0284272	8.6554	8.17789	8.0648	8.27381	8.44426	8.33088	8.58962	8.26275	8.16459	8.11303	8.48728	8.68568
Arnt	0.00584689	0.198245	24	22	0.243719	8.04055	0.22768	0.0283164	8.31522	7.86627	7.80319	7.94477	8.22991	8.37382	8.06827	8.06843	7.79414	7.85192	7.95654	8.21413
Lpar1	0.00584689	0.198245	24	22	0.24261	8.81899	0.262313	0.0297441	9.0766	8.79928	8.49573	8.68323	8.90517	8.99489	8.92956	8.93284	8.55652	8.47285	8.95657	9.02464
Lpar2	0.00584689	0.198245	24	22	0.225654	7.38819	0.171707	0.0232408	7.56949	7.22376	7.23587	7.21535	7.57202	7.66244	7.41563	7.26276	7.19621	7.39742	7.32038	7.58692
Klf13	0.00584689	0.198245	24	22	0.19863	9.32979	0.183535	0.0196719	9.54487	9.10947	9.01911	9.21204	9.46292	9.45586	9.47179	9.30237	9.07933	9.38165	9.4269	9.49119
Pigk	0.00584689	0.198245	24	22	0.193583	10.3253	0.1901	0.018411	10.5391	10.2449	10.1336	10.2107	10.6056	10.459	10.4343	10.2671	10.0351	10.1899	10.3309	10.4538
Rpl24	0.00584689	0.198245	24	22	0.191844	9.20043	0.168731	0.0183395	9.39892	9.16655	8.88664	9.08778	9.47702	9.22866	9.2021	9.13618	8.9711	9.15205	9.26132	9.43689
Olfr881	0.00584689	0.198245	24	22	0.191648	9.08822	0.208557	0.0229481	9.15469	8.89827	8.97378	9.06138	8.97749	9.33318	9.28714	9.1257	8.66841	8.97968	9.24579	9.35317
Ubl5	0.00584689	0.198245	24	22	0.191121	8.13013	0.178431	0.0219469	8.24541	8.11318	7.9744	7.86943	8.19035	8.39649	8.08809	8.10756	7.97585	7.98111	8.31273	8.30701
Hoxb1	0.00584689	0.198245	24	22	0.177175	10.023	0.180137	0.0179723	10.1859	9.90573	9.89121	9.81469	9.98688	10.3424	10.0046	10.0286	9.73797	9.97087	10.2778	10.1298
Lce1m	0.00584689	0.198245	24	22	0.174578	11.1967	0.204584	0.0182718	11.3628	11.1408	10.9407	11.2062	11.2277	11.3367	11.3379	11.2621	10.9871	10.907	11.2306	11.4211
Tmem164	0.00584689	0.198245	24	22	0.145565	8.94358	0.158491	0.0177212	9.24128	8.78989	8.76699	8.86171	8.85759	9.08728	8.95536	8.97604	8.76196	8.89527	9.02957	9.10006
Flnc	0.00584689	0.198245	24	22	0.135704	9.44385	0.134272	0.0142179	9.57104	9.29385	9.17904	9.36166	9.41486	9.54421	9.51906	9.49264	9.33028	9.44793	9.55671	9.61486
Prl2b1	0.00584689	0.198245	24	22	0.125637	10.8428	0.124783	0.0115084	10.9528	10.7487	10.7672	10.7276	10.8715	10.9574	10.9027	10.8123	10.7795	10.6807	10.9064	11.0066
Dcaf12l2	0.00584689	0.198245	24	22	0.0927749	9.67424	0.112668	0.0116462	9.79982	9.62879	9.43157	9.65911	9.76651	9.75402	9.70664	9.68746	9.5109	9.67002	9.68431	9.79172
Pigl	0.00584689	0.198245	24	20	0.763905	3.66226	0.902623	0.246466	3.65128	3.56102	2.89552	3.07852	3.84413	4.99351	2.93381	2.75924	2.95646	3.13343	5.03452	5.10571
Blcap	0.00584689	0.198245	24	20	0.451953	3.33642	0.4565	0.136823	3.48256	3.05387	3.26199	2.83851	3.49257	3.83502	3.17136	2.68472	2.90921	3.33543	3.74571	4.22607
Mrps24	0.00584689	0.198245	24	20	0.397783	4.93944	0.425853	0.0862149	5.11483	5.11952	4.39442	4.49794	5.22252	5.48371	5.05193	4.39236	4.67563	4.91551	5.05324	5.35164
Olfr524	0.00584689	0.198245	24	20	0.397395	7.81761	0.392142	0.0501614	8.19122	7.28282	7.38556	7.76219	7.94619	8.22589	7.7986	8.06194	7.41476	7.42873	8.11612	8.19728
Pgam1	0.00584689	0.198245	24	20	0.299741	5.98563	0.297507	0.0497036	6.12091	5.93405	5.59943	5.99767	6.03718	6.49081	6.06281	5.64083	5.99323	5.52461	6.30209	6.12389
Cblb	0.00584689	0.198245	24	20	0.293407	3.92502	0.231481	0.0589756	3.7154	3.60768	3.25465	3.68144	3.94997	4.51243	3.70987	3.8595	3.48616	4.93122	4.1032	4.28876
Cenpj	0.00584689	0.198245	24	20	0.292396	10.4433	0.280006	0.0268121	10.698	10.0736	10.2632	10.2685	10.6453	10.6713	10.538	10.1298	10.2507	10.4041	10.657	10.7197
Dcst2	0.00584689	0.198245	24	20	0.284398	9.24484	0.299476	0.0323938	9.4595	9.01071	8.74937	9.3201	9.55079	9.39963	9.33105	9.11974	8.93038	9.1303	9.48174	9.45482
Rpsa	0.00584689	0.198245	24	20	0.223821	10.5657	0.23556	0.0222948	10.7753	10.3782	10.2777	10.5543	10.7897	10.6698	10.6789	10.5269	10.3165	10.3983	10.6181	10.8048
Helq	0.00584689	0.198245	24	20	0.221915	12.5135	0.221228	0.0176792	12.7187	12.4055	12.2175	12.5435	12.7067	12.5944	12.5985	12.3017	12.2704	12.4149	12.7648	12.6247
Rps5	0.00584689	0.198245	24	20	0.181938	7.95133	0.215194	0.0270639	8.04261	7.69731	7.64042	7.89208	8.15546	8.41112	7.95516	7.84097	7.78172	8.05112	7.95887	7.98912
Sdc3	0.00584689	0.198245	24	20	0.174706	4.51481	0.225537	0.0499549	4.46704	4.45216	4.28551	4.29379	4.49436	5.26295	4.3094	4.02328	4.19404	5.1332	4.59104	4.67099
Krt6a	0.00584689	0.198245	24	20	0.169869	8.4524	0.186951	0.0221181	8.41009	8.38203	8.17694	8.18069	8.64648	8.85508	8.26648	8.36101	8.32731	8.51943	8.76428	8.53899
Tcof1	0.00584689	0.198245	24	20	0.144346	7.95797	0.160922	0.0202216	7.92578	7.93511	7.75768	7.78004	8.13345	8.18511	7.92279	7.85758	7.75159	8.01407	8.18782	8.04459
Fjx1	0.00584689	0.198245	24	20	0.14097	7.53291	0.13294	0.0176479	7.56516	7.31312	7.354	7.50022	7.58039	7.6809	7.57909	7.5384	7.47187	7.40847	7.74633	7.657
Dab2	0.00584689	0.198245	24	20	0.12304	8.83083	0.142763	0.0161664	8.89921	8.72453	8.73568	8.82107	9.09436	8.89787	8.8535	8.49186	8.74368	8.84277	8.85536	9.01007
Tmem237	0.00584689	0.198245	24	18	0.75494	5.15712	0.697904	0.135328	4.72462	5.32738	4.64386	5.60742	5.03583	5.97776	4.70144	3.58452	4.57412	5.68077	6.26342	5.76434
Hmcn1	0.00584689	0.198245	24	18	0.61528	4.79825	0.801159	0.166969	4.86916	4.01523	4.41897	5.00937	5.62003	5.93837	4.52074	4.14432	4.24338	4.57164	5.76172	4.4661
Egfl7	0.00584689	0.198245	24	18	0.451489	4.54056	0.490804	0.108093	4.32711	3.87972	4.25401	4.49153	4.44731	5.09366	4.0353	3.99398	4.27825	4.65843	4.88466	6.14272
Gsdmc4	0.00584689	0.198245	24	18	0.367981	4.9697	0.308075	0.0619907	4.93606	4.67171	4.5899	5.0928	5.09754	5.20124	4.80363	4.59397	4.67948	5.40239	5.25878	5.30885
Pdzk1	0.00584689	0.198245	24	18	0.331052	10.4172	0.477593	0.0458465	10.5793	10.0081	10.0298	10.4954	10.7764	10.7923	10.7349	9.85498	10.1649	10.0127	10.9467	10.6112
Iqch	0.00584689	0.198245	24	18	0.329244	4.16762	0.264903	0.0635622	4.01231	4.11873	3.80987	4.12178	4.18209	4.52765	3.83075	3.89496	3.95414	4.39034	4.74268	4.4261
Slc3a1	0.00584689	0.198245	24	18	0.278047	5.16391	0.263795	0.0510843	4.96364	4.80484	4.82136	5.00002	5.31385	5.66624	5.05988	5.25162	4.91618	5.22059	5.68513	5.2636
Kif17	0.00584689	0.198245	24	18	0.265191	9.05692	0.284279	0.031388	9.00054	8.77999	8.5051	9.25749	9.27311	9.21481	9.10874	8.91484	8.81323	9.15685	9.28488	9.37341
Atp2a2	0.00584689	0.198245	24	18	0.216883	4.88353	0.249415	0.0510727	4.98179	4.57552	4.72769	4.94279	5.02357	5.26469	4.66181	4.62416	4.83419	4.82649	5.09446	5.04525
Arhgap8	0.00584689	0.198245	24	18	0.204513	7.74845	0.202296	0.0261079	7.42375	7.73977	7.69185	7.85354	8.12541	7.85604	7.7725	7.40945	7.55212	7.7854	7.93699	7.83461
St3gal1	0.00584689	0.198245	24	18	0.198424	4.48426	0.227289	0.0506861	4.33166	4.29761	4.19793	4.30055	4.48102	4.67777	4.39049	4.18311	4.30521	4.85909	5.42598	4.36067
Ap1ar	0.00584689	0.198245	24	18	0.197126	3.39995	0.238139	0.070042	3.25577	3.00332	3.25088	3.33561	3.53326	4.13943	3.15733	3.23883	3.4351	3.46271	3.6148	3.37237
Snx10	0.00584689	0.198245	24	18	0.196253	8.80985	0.214561	0.0243547	8.78283	8.50448	8.48606	8.87579	9.17102	8.87848	8.82795	8.71199	8.75696	8.75691	9.11808	8.84769
Arrb1	0.00584689	0.198245	24	18	0.195614	12.2407	0.169871	0.0138776	12.1817	12.0978	12.0612	12.4488	12.4258	12.329	12.1259	12.093	12.0709	12.3337	12.4606	12.2596
Olfr530	0.00584689	0.198245	24	18	0.189638	8.17553	0.161927	0.0198063	8.01156	8.01835	7.83307	8.24481	8.42198	8.28532	8.12585	8.09946	8.11797	8.28776	8.40587	8.25439
Olfr25	0.00584689	0.198245	24	18	0.17531	9.57843	0.160786	0.0167862	9.55397	9.43907	9.37008	9.64734	9.78905	9.5067	9.48589	9.44739	9.412	9.70542	9.92045	9.66377
Olfr1178	0.00584689	0.198245	24	18	0.153912	9.03751	0.146624	0.016224	8.9076	8.88071	8.92952	9.09228	9.07236	9.19653	8.93356	8.90404	8.9637	8.9869	9.33974	9.24322
Slfn4	0.00584689	0.198245	24	16	0.606628	3.88788	0.780352	0.200714	3.17177	3.05176	4.01625	5.25654	4.11681	3.93592	3.62887	3.08262	3.65316	3.97862	5.34248	3.41972
Cacng1	0.00584689	0.198245	24	16	0.570135	3.35209	0.480595	0.143372	2.86103	2.67417	3.79662	2.88488	4.15308	3.04727	2.85379	2.6976	3.20858	4.36136	3.84996	3.83672
Habp4	0.00584689	0.198245	24	16	0.517854	3.12626	0.485381	0.155259	2.67496	2.48368	2.63611	3.08205	3.37749	3.2791	2.53634	2.63063	2.68848	4.91551	3.08581	4.12502
Fignl1	0.00584689	0.198245	24	16	0.409967	4.96309	0.532558	0.107304	4.18516	4.75637	5.19002	5.23898	5.81399	4.82513	4.85483	4.09349	4.80803	5.64536	5.25637	4.88938
Cers6	0.00584689	0.198245	24	16	0.401917	3.6524	0.336078	0.0920156	3.2738	3.26516	3.27846	3.85545	3.99247	3.48423	3.35165	3.58662	3.46261	4.1629	4.3395	3.77594
Ccdc93	0.00584689	0.198245	24	16	0.386655	4.02158	0.538157	0.133817	3.8197	3.43741	3.95553	4.78768	4.38699	4.79659	3.67683	3.51193	3.88395	3.92446	4.17096	3.90699
Cdk2ap1	0.00584689	0.198245	24	16	0.375592	3.77038	0.362293	0.0960893	3.1029	3.36169	3.61493	4.04605	4.14553	3.88252	3.61379	3.68148	3.37053	4.56771	4.06595	3.79147
Fcer1g	0.00584689	0.198245	24	16	0.275208	3.07178	0.480869	0.156544	2.71104	2.34469	2.80445	2.72513	3.06873	4.59003	2.52884	2.61359	2.71259	4.99585	2.82962	2.93685
Cebpd	0.00584689	0.198245	24	16	0.233057	5.75153	0.221539	0.0385182	5.59721	5.56039	5.66597	5.83137	5.9315	5.93134	5.65903	5.56488	5.55586	6.04601	5.99185	5.68299
Polr2m	0.00584689	0.198245	24	16	0.231778	3.4885	0.235466	0.0674978	3.23329	3.13677	3.33935	3.34418	3.37612	3.52075	3.27855	3.22048	3.30722	4.18693	4.17898	3.7394
Olfr1353	0.00584689	0.198245	24	16	0.192608	7.64177	0.227832	0.0298141	7.711	7.32912	7.49847	7.5551	8.03685	7.78686	7.47665	7.39601	7.69602	7.87159	7.77322	7.57032
Mansc4	0.00584689	0.198245	24	16	0.17272	5.87997	0.22029	0.0374645	5.73405	5.67752	5.68077	5.91552	6.21531	6.19882	5.73853	5.72923	5.80455	6.21886	5.8563	5.79024
Gmfg	0.00584689	0.198245	24	16	0.14827	9.50373	0.136566	0.0143697	9.27958	9.43395	9.40148	9.62497	9.69787	9.45726	9.45523	9.3566	9.48042	9.58138	9.66549	9.61059
Neurl1a	0.00584689	0.198245	24	16	0.109815	10.0688	0.148092	0.0147081	9.98132	10.0338	9.99258	10.2598	10.2905	10.0314	9.96997	9.90839	9.99851	10.1998	10.1061	10.053
Pfdn2	0.00584689	0.198245	24	14	0.992664	5.09333	1.12741	0.221351	4.89595	4.03602	5.92393	6.01543	5.88846	5.65949	3.78246	4.40639	4.98447	6.28775	5.40895	3.83062
Eif4a1	0.00584689	0.198245	24	14	0.949771	4.95916	1.07658	0.217089	3.81583	4.74423	5.13188	5.18978	6.10512	4.96896	3.57534	4.73983	4.26716	6.70186	6.11014	4.15978
Apof	0.00584689	0.198245	24	14	0.441029	5.09205	0.556386	0.109266	4.83727	4.77127	5.13686	5.87246	4.96006	5.05786	4.36769	4.69555	4.94374	5.70107	5.85704	4.90374
Bag5	0.00584689	0.198245	24	14	0.427471	3.5231	0.653271	0.185425	2.80097	2.90346	3.23013	3.40527	4.74345	4.0675	2.83371	3.3528	3.30163	4.24941	4.17096	3.21787
Ahsa2	0.00584689	0.198245	24	14	0.416602	3.29131	0.636301	0.193327	2.81342	2.6524	3.78267	3.12812	5.07172	3.09537	2.68088	3.05616	3.15977	3.16212	3.80936	3.08376
Chrm3	0.00584689	0.198245	24	14	0.392013	3.20394	0.589431	0.18397	2.72821	2.59816	3.31071	3.96792	3.43913	2.97126	2.72081	2.92024	2.80643	4.6482	2.98852	3.34773
Mageb3	0.00584689	0.198245	24	14	0.370925	4.5474	0.371216	0.0816326	4.03024	4.43581	4.72857	4.56562	4.98753	4.38914	4.10433	4.20194	4.67363	5.02947	4.84511	4.57736
Meioc	0.00584689	0.198245	24	14	0.362126	7.77755	0.445073	0.0572254	7.55099	7.5473	8.10093	7.99503	8.13634	7.74229	7.20026	7.62496	7.55237	8.61964	7.88665	7.37379
Pde12	0.00584689	0.198245	24	14	0.222896	4.80355	0.327649	0.0682099	4.48561	4.37744	4.79761	5.33917	4.92034	5.07545	4.53906	4.63092	4.73821	5.07972	4.89948	4.75952
Samt3	0.00584689	0.198245	24	14	0.186524	5.74706	0.211364	0.0367778	5.45793	5.60087	5.50233	6.13071	5.85461	5.78194	5.59063	5.6034	5.94746	6.04553	5.75108	5.69819
Chd7	0.00584689	0.198245	24	14	0.159704	8.03727	0.192212	0.0239151	7.6573	8.0093	7.86802	8.21863	8.18425	7.85886	7.99899	7.83841	8.07048	8.46466	8.17541	8.10288
Syn1	0.00584689	0.198245	24	14	0.0916265	9.57869	0.114159	0.011918	9.44016	9.53659	9.4997	9.66387	9.73651	9.58275	9.45518	9.52585	9.62639	9.77159	9.57367	9.532
Shisa9	0.00584689	0.198245	24	14	0.0904892	3.89464	0.174402	0.04478	3.56048	3.74569	3.79005	4.0987	3.9273	4.05558	3.74902	3.78411	3.81631	4.33693	3.85483	4.01667
Cd200	0.00584689	0.198245	24	14	0.084561	7.92831	0.106026	0.0133731	7.7439	7.85579	7.8641	8.03262	7.97775	7.93691	7.79861	7.91312	7.88059	8.14257	8.00584	7.98794
Krtap1-3	0.00584689	0.198245	24	12	0.412355	9.8982	0.417451	0.0421745	9.33764	9.84964	10.1024	10.1885	10.3691	9.46846	9.7595	9.66614	10.0742	10.4377	9.92631	9.59883
Exosc8	0.00584689	0.198245	24	12	0.353546	9.15557	0.484088	0.0528736	8.69066	9.16123	9.11871	9.83301	8.90854	8.906	8.89936	9.05755	9.53325	10.0812	9.15821	8.51909
Slc7a12	0.00584689	0.198245	24	12	0.269317	5.16555	0.305004	0.0590459	4.97966	4.86727	5.24461	5.49636	5.08526	5.05403	5.0093	5.20523	5.53653	5.72777	5.0953	4.68525
Myl6	0.00584689	0.198245	24	12	0.206047	9.46441	0.211406	0.0223369	9.26034	9.4276	9.44129	9.77307	9.66362	9.31058	9.25293	9.38202	9.59926	9.47272	9.71065	9.27889
Rad9a	0.00584689	0.198245	24	12	0.189497	5.47114	0.210122	0.0384056	5.25695	5.34389	5.58616	5.67017	5.52684	5.30774	5.19866	5.3566	5.58376	5.85938	5.37199	5.59156
Gmds	0.00584689	0.198245	24	12	0.1864	10.0883	0.182142	0.0180547	9.81857	9.99246	10.0802	10.2532	10.2271	9.96025	10.0085	10.0248	10.2071	10.2519	10.3117	9.92425
Spryd7	0.00584689	0.198245	24	12	0.174412	8.78392	0.241852	0.0275335	8.75032	8.69028	8.86183	9.31718	8.75703	8.59662	8.68016	8.59903	8.90155	8.97066	8.78067	8.50168
Rwdd4a	0.00584689	0.198245	24	12	0.166787	10.053	0.201293	0.0200232	9.82717	10.1232	10.1505	10.3348	9.93597	9.91219	9.89615	9.99531	10.2303	10.4273	9.88563	9.91712
Megf9	0.00584689	0.198245	24	12	0.114046	9.54061	0.135679	0.0142212	9.46878	9.47416	9.49414	9.67297	9.49354	9.42618	9.27581	9.64167	9.69165	9.80849	9.56708	9.4728
Sertad3	0.00584689	0.198245	24	12	0.0618165	9.01831	0.0787615	0.00873351	8.9301	9.04804	9.02142	9.09093	9.06813	8.94985	8.95399	9.01253	9.04007	9.1756	8.98062	8.94842
Wfdc17	0.00584689	0.198245	24	10	0.610827	6.7156	0.633373	0.0943137	6.10203	6.95359	7.30337	7.5082	6.93719	6.48799	6.25796	7.13562	6.97816	7.09577	6.17797	5.64938
Olfr1355	0.00584689	0.198245	24	10	0.485083	5.31996	0.669207	0.125792	5.03212	5.40192	5.87422	5.55828	5.24574	4.05556	5.38894	5.2268	5.78953	6.51186	5.13363	4.62088
Defb18	0.00584689	0.198245	24	10	0.269123	8.42768	0.270789	0.0321309	8.30314	8.38127	8.86352	8.7009	8.24464	8.25194	8.37255	8.29373	8.75818	8.63147	8.18045	8.15035
Rpl36	0.00584689	0.198245	24	10	0.24505	7.71966	0.266061	0.0344654	7.63046	7.81104	7.7402	7.98327	7.70806	7.33012	7.49488	7.86163	7.96992	7.98255	7.74662	7.37716
Olfr178	0.00584689	0.198245	24	10	0.243857	10.0658	0.222278	0.0220826	9.76668	10.2424	10.212	10.3488	9.99597	9.78542	9.95683	10.2501	10.2827	10.1165	9.92081	9.91104
Mgst1	0.00584689	0.198245	24	10	0.240666	9.36795	0.310491	0.0331439	9.11882	9.52666	9.58464	9.43704	9.56879	8.76137	9.36975	9.42172	9.60659	9.74961	9.29366	8.97679
Cib3	0.00584689	0.198245	24	10	0.23902	6.46735	0.213908	0.0330751	6.26772	6.41071	6.47922	6.78065	6.27669	6.21682	6.55678	6.62958	6.69463	6.74636	6.37148	6.17754
Olfr450	0.00584689	0.198245	24	10	0.225023	10.561	0.211273	0.0200049	10.2599	10.7445	10.7929	10.7704	10.5568	10.1965	10.6869	10.666	10.8392	10.4776	10.4687	10.273
Cxxc1	0.00584689	0.198245	24	10	0.203324	8.89676	0.228783	0.0257153	8.66187	9.1833	9.00863	9.08196	8.90722	8.64265	8.85299	8.87425	9.23106	8.90453	8.92901	8.48361
Thbs3	0.00584689	0.198245	24	10	0.189139	8.62018	0.162505	0.0188517	8.51994	8.77706	8.64461	8.78453	8.52616	8.43879	8.5811	8.66269	8.8007	8.85166	8.43913	8.4158
Rhobtb2	0.00584689	0.198245	24	10	0.144709	10.6861	0.139768	0.0130794	10.6624	10.7776	10.8226	10.8253	10.7543	10.4298	10.7019	10.7237	10.8871	10.6923	10.4917	10.4649
Iqcf4	0.00584689	0.198245	24	10	0.137568	11.3397	0.14416	0.0127128	11.3071	11.2859	11.4383	11.568	11.3323	11.1215	11.2885	11.334	11.5667	11.4204	11.1365	11.2775
Gemin6	0.00584689	0.198245	24	10	0.134578	10.5086	0.128131	0.012193	10.4531	10.5987	10.5571	10.5126	10.5545	10.3898	10.3636	10.6713	10.6792	10.6039	10.4613	10.2586
Grxcr1	0.00584689	0.198245	24	10	0.12968	11.5032	0.103844	0.00902739	11.4374	11.5143	11.5534	11.6258	11.4409	11.4044	11.4607	11.6226	11.6491	11.604	11.3151	11.4103
Impdh1	0.00584689	0.198245	24	10	0.126376	8.30819	0.166194	0.0200037	8.14946	8.32259	8.3684	8.36581	8.23954	8.24038	8.16728	8.29653	8.4247	8.67443	8.32431	8.12479
Olfr1141	0.00584689	0.198245	24	10	0.125836	9.2979	0.126134	0.0135659	9.3232	9.3633	9.47056	9.43829	9.07019	9.14187	9.28042	9.34674	9.35043	9.4058	9.33834	9.0457
Fggy	0.00584689	0.198245	24	10	0.114994	9.12137	0.123782	0.0135705	8.87001	9.12527	9.27389	9.11474	9.05902	9.0749	9.09081	9.23596	9.33994	9.19797	9.04076	9.03323
Stra6l	0.00584689	0.198245	24	10	0.1086	9.34251	0.122145	0.0130741	9.18106	9.39277	9.31714	9.45979	9.3453	9.17172	9.32997	9.36258	9.55448	9.44421	9.30444	9.24663
Zmym2	0.00584689	0.198245	24	10	0.10808	8.75495	0.0906694	0.0103564	8.70218	8.88774	8.84787	8.833	8.74789	8.71015	8.71343	8.80292	8.86725	8.80938	8.53408	8.60356
Olfr376	0.00584689	0.198245	24	8	0.552184	7.90287	0.555761	0.070324	7.36138	8.41334	8.09342	8.16731	7.86453	7.07101	8.15398	8.22551	8.49462	8.21572	7.44579	7.32779
Hs1bp3	0.00584689	0.198245	24	8	0.479587	6.15902	0.549757	0.0892603	5.68364	6.43355	6.78955	6.28136	6.36983	5.27612	6.75758	6.28201	6.97546	6.04927	5.58803	5.4219
Bcat2	0.00584689	0.198245	24	8	0.387461	8.03653	0.387942	0.0482723	7.74539	8.49357	8.31237	8.34417	7.99563	7.40983	7.95096	8.23371	8.35485	8.17666	7.51141	7.90978
Sec22c	0.00584689	0.198245	24	8	0.343427	8.25047	0.300733	0.0364503	8.31977	8.57074	8.47644	8.35484	8.02736	7.93823	7.99105	8.4242	8.53635	8.47438	7.92372	7.96862
Caskin2	0.00584689	0.198245	24	8	0.306057	11.4442	0.297727	0.0260155	11.5865	11.831	11.7376	11.6874	11.4	10.9359	11.6706	11.5964	11.914	11.1215	10.8286	11.0208
Abcb11	0.00584689	0.198245	24	8	0.276561	8.85104	0.267046	0.0301711	8.80741	9.13913	8.98853	8.85269	8.75337	8.76569	8.7182	9.14984	9.18602	8.96585	8.52191	8.3638
B4gat1	0.00584689	0.198245	24	8	0.265996	10.4903	0.247881	0.0236295	10.5097	10.6216	10.6315	10.8884	10.4233	10.3085	10.4502	10.6383	10.797	10.5134	9.97721	10.1249
Col8a1	0.00584689	0.198245	24	8	0.255677	8.27417	0.256642	0.0310172	8.17003	8.53813	8.53559	8.41872	8.28775	7.98027	8.29273	8.35568	8.70519	8.1359	7.83513	8.03494
Zdhhc24	0.00584689	0.198245	24	8	0.241234	9.82425	0.259107	0.0263742	9.74498	10.0756	10.046	10.0865	9.49327	9.43018	9.76392	9.94098	9.99952	9.91425	9.67376	9.72217
Ipo5	0.00584689	0.198245	24	8	0.217452	8.74854	0.217145	0.0248208	8.62078	9.0115	9.04778	8.79177	8.64743	8.44239	8.82749	8.68152	8.91783	8.93113	8.45921	8.6036
Csgalnact1	0.00584689	0.198245	24	8	0.213404	8.11391	0.213042	0.0262563	7.99537	8.44177	8.22345	8.21615	7.86059	7.75077	8.16155	8.30217	8.27008	8.16215	7.92484	8.058
Arfrp1	0.00584689	0.198245	24	8	0.213366	10.4169	0.227041	0.0217955	10.3771	10.6641	10.6501	10.3768	10.2398	10.0743	10.2881	10.511	10.6087	10.583	10.3638	10.2661
Cadm4	0.00584689	0.198245	24	8	0.209483	6.84776	0.291927	0.042631	6.74393	7.07894	7.19738	7.133	6.9127	6.07633	6.85767	6.92082	7.00143	6.88407	6.59818	6.76859
Xkr5	0.00584689	0.198245	24	8	0.205833	9.13778	0.197803	0.0216468	9.13284	9.35948	9.29988	9.28471	8.99327	8.82555	9.22052	9.1959	9.33246	9.20801	8.80835	8.99241
Evc	0.00584689	0.198245	24	8	0.19384	8.71827	0.19953	0.0228864	8.73646	8.79322	8.99109	8.80046	8.34351	8.57162	8.62085	8.88316	8.89933	8.84141	8.41759	8.72057
Zfp12	0.00584689	0.198245	24	8	0.189498	9.06668	0.229274	0.0252875	8.9493	9.26453	9.19162	9.20582	8.98556	8.59775	9.12602	9.22771	9.3185	9.11196	8.79341	9.02794
Iffo2	0.00584689	0.198245	24	8	0.178838	10.1328	0.211535	0.0208763	10.0694	10.3312	10.3448	10.2976	10.1545	9.7973	10.2204	10.1155	10.4624	10.0499	9.86229	9.88763
Aacs	0.00584689	0.198245	24	8	0.160935	10.1408	0.170876	0.0168504	10.22	10.1893	10.3414	10.227	9.95743	9.87769	10.1614	10.3357	10.3678	10.098	9.79542	10.118
Satb1	0.00584689	0.198245	24	8	0.155642	9.34897	0.166086	0.0177652	9.19362	9.4857	9.54489	9.35228	9.0956	9.1677	9.46368	9.46342	9.52233	9.34148	9.34424	9.2127
U2surp	0.00584689	0.198245	24	8	0.153615	6.80758	0.1584	0.0232682	6.6943	6.86082	7.00797	6.94872	6.59665	6.67176	6.89077	6.88049	6.98856	6.85525	6.47861	6.8171
Ercc4	0.00584689	0.198245	24	8	0.135562	5.29282	0.207003	0.0391102	5.25863	5.25782	5.42388	5.33488	5.24005	4.82002	5.41854	5.53263	5.63601	5.25798	5.0953	5.23812
Troap	0.00584689	0.198245	24	8	0.132889	9.47088	0.112179	0.0118446	9.45133	9.66475	9.64233	9.35983	9.44526	9.432	9.45747	9.55161	9.59322	9.4959	9.28407	9.27283
Cpa2	0.00584689	0.198245	24	8	0.118378	8.79987	0.12035	0.0136763	8.74218	8.87697	9.02027	8.75524	8.67775	8.86998	8.85905	8.92981	8.98436	8.74627	8.55489	8.58163
Gm867	0.00584689	0.198245	24	6	1.07559	5.01905	0.957173	0.190708	5.71259	6.1025	6.19334	5.5068	4.66241	3.3297	5.41512	5.70794	5.82978	3.65417	3.28355	4.83069
Hoxa4	0.00584689	0.198245	24	6	0.725394	7.45563	0.622593	0.0835064	7.709	8.19285	8.1043	7.00182	7.238	6.62104	7.63298	8.59327	7.71546	6.48946	6.95167	7.21769
Myef2	0.00584689	0.198245	24	6	0.459901	5.17635	0.484255	0.0935514	5.01247	5.63715	5.65172	4.88054	5.10905	4.43377	5.22141	5.82604	5.61455	4.67615	4.63761	5.41577
Syngap1	0.00584689	0.198245	24	6	0.439744	10.0882	0.348797	0.0345748	10.5286	10.5216	10.3457	9.91886	9.84053	9.83324	10.2876	10.5559	10.2916	9.76008	9.37358	9.8011
Gmps	0.00584689	0.198245	24	6	0.409574	10.4117	0.404034	0.0388058	10.8386	10.849	10.8533	10.4865	10.2708	9.86474	10.6365	10.8296	10.6036	10.0744	9.30025	10.3331
Cgrrf1	0.00584689	0.198245	24	6	0.316366	6.89965	0.268546	0.0389217	7.34483	7.15569	7.15126	6.94864	6.69208	6.4466	7.02237	6.94999	7.13838	6.89294	6.31887	6.73412
Hnrnpf	0.00584689	0.198245	24	6	0.307692	8.60789	0.362762	0.042143	8.59465	8.75124	8.74932	8.63086	8.15935	7.94353	9.06555	9.14988	8.72495	8.45783	8.578	8.48949
Ripk4	0.00584689	0.198245	24	6	0.305023	7.77295	0.256055	0.0329418	7.88517	8.21912	7.97229	7.64457	7.79788	7.5844	7.69854	8.32295	7.88907	7.33444	7.44368	7.48332
Ccng2	0.00584689	0.198245	24	6	0.303088	7.26051	0.381742	0.0525778	7.12277	7.65623	7.30473	7.37244	7.00325	7.06574	7.43438	7.49187	7.83312	7.24716	6.71066	6.88374
Atp10d	0.00584689	0.198245	24	6	0.281067	9.33043	0.267556	0.0286756	9.5564	9.62777	9.45763	9.45791	9.14684	9.15448	9.32948	9.54795	9.60056	9.31088	8.80972	8.96557
Cyp51	0.00584689	0.198245	24	6	0.272579	8.75103	0.224905	0.0257004	8.83462	9.01068	9.03572	8.9072	8.68184	8.52199	8.90947	9.06533	8.89571	8.25134	8.2697	8.62878
Otud1	0.00584689	0.198245	24	6	0.253577	11.4244	0.231058	0.020225	11.6117	11.6209	11.5049	11.4065	11.2508	10.9337	11.7168	11.7774	11.4391	11.3255	11.2743	11.231
Aurkaip1	0.00584689	0.198245	24	6	0.235486	8.99849	0.132471	0.0147215	9.19025	9.15004	9.13325	8.99581	9.06036	8.76349	9.12058	9.19574	9.06838	8.78107	8.7323	8.79061
Olfr474	0.00584689	0.198245	24	6	0.230906	9.0997	0.219192	0.0240878	9.23429	9.32416	9.2408	9.10424	9.0162	8.83504	9.20566	9.22291	9.40203	8.94515	8.73442	8.93156
Smox	0.00584689	0.198245	24	6	0.223872	8.08321	0.270581	0.0334745	8.24171	8.16157	8.15941	8.10884	7.94845	7.56839	8.26297	8.37462	8.35855	8.09422	7.91634	7.80342
Eif4e	0.00584689	0.198245	24	6	0.216134	8.35031	0.194867	0.0233365	8.43174	8.69682	8.41091	8.37537	8.23225	8.17714	8.35636	8.6061	8.5251	8.06712	7.96543	8.3594
Fibin	0.00584689	0.198245	24	6	0.214234	9.42433	0.160019	0.0169793	9.59868	9.672	9.58383	9.39492	9.23709	9.3352	9.38029	9.7165	9.48679	9.11535	9.28525	9.28607
Vmn1r236	0.00584689	0.198245	24	6	0.213293	10.0305	0.210442	0.0209801	10.0927	10.233	10.174	10.0062	10.0224	9.93539	10.062	10.3119	10.2569	9.91234	9.70317	9.65659
Olfr1049	0.00584689	0.198245	24	6	0.208587	10.1047	0.20613	0.0203994	10.1451	10.2377	10.3025	9.87618	9.9141	9.99319	10.2151	10.2689	10.3414	10.0752	9.80542	10.082
Neil3	0.00584689	0.198245	24	6	0.204273	6.01618	0.198344	0.0329683	5.69723	6.24689	6.4526	6.09446	5.95038	5.95507	6.12602	6.24795	6.10076	5.64207	5.61712	6.06364
Zfp568	0.00584689	0.198245	24	6	0.202855	7.09347	0.217207	0.0306206	7.23841	7.32968	7.3114	7.13421	6.85319	6.63968	7.22005	7.2593	7.14231	6.99795	6.84966	7.14584
Plagl2	0.00584689	0.198245	24	6	0.199647	8.1827	0.243563	0.0297657	8.16405	8.48252	8.31723	8.39209	7.86049	8.03556	8.18885	8.36783	8.32073	8.23641	7.81229	8.0143
Ank3	0.00584689	0.198245	24	6	0.193948	9.8056	0.178888	0.0182434	9.91877	9.90233	9.94671	9.83901	9.64229	9.63902	9.9111	9.97034	9.92139	9.85181	9.57155	9.5529
Med4	0.00584689	0.198245	24	6	0.172202	6.08213	0.200006	0.0328842	6.04155	6.28868	6.31583	6.19142	5.91639	6.05314	6.16969	6.31953	6.15886	5.97173	5.51464	6.04409
Prpf38b	0.00584689	0.198245	24	6	0.169358	7.88411	0.208462	0.0264408	7.77368	8.0215	8.01535	7.68586	7.66299	7.95029	7.89766	8.12535	8.11831	7.97813	7.64978	7.73043
Zfp558	0.00584689	0.198245	24	6	0.166785	8.25124	0.170094	0.0206144	8.38261	8.43191	8.32187	8.21245	8.13827	7.85878	8.44658	8.45755	8.23049	8.28897	8.02149	8.22392
Mapk8ip1	0.00584689	0.198245	24	6	0.164133	9.67059	0.14148	0.0146299	9.83704	9.75097	9.80449	9.62587	9.5114	9.54162	9.74081	9.75754	9.82997	9.62242	9.47716	9.54773
Gpr155	0.00584689	0.198245	24	6	0.161248	8.02363	0.196628	0.0245061	7.89454	8.22714	8.03483	8.04732	7.98939	7.86464	8.1468	8.33376	8.19643	7.93442	7.70043	7.91392
Slc35e2	0.00584689	0.198245	24	6	0.158442	9.65756	0.164747	0.0170588	9.6556	9.80903	9.76589	9.53888	9.61369	9.5799	9.6745	10.0264	9.7648	9.46595	9.54374	9.45227
Zfp599	0.00584689	0.198245	24	6	0.155173	9.31877	0.203438	0.021831	9.28684	9.37342	9.42537	9.24434	9.1211	9.36034	9.42011	9.63307	9.57236	9.21015	8.92807	9.25008
Olfr691	0.00584689	0.198245	24	6	0.15421	9.16826	0.14245	0.0155373	9.3484	9.22307	9.23991	9.08307	8.98321	9.09522	9.19289	9.36164	9.30305	9.15709	8.9767	9.05492
Rps3	0.00584689	0.198245	24	6	0.107486	9.17445	0.141782	0.015454	9.16826	9.27517	9.24981	9.07223	9.0101	9.15029	9.18551	9.2839	9.33774	9.27038	8.94304	9.147
Pdzph1	0.00584689	0.198245	24	6	0.101569	10.2637	0.104331	0.0101651	10.2957	10.3222	10.3494	10.2526	10.1228	10.1372	10.2627	10.4297	10.3342	10.1518	10.1903	10.3156
Pdcl	0.00584689	0.198245	24	4	0.334941	7.54345	0.438916	0.058185	7.62861	7.68915	7.63915	7.21571	7.21305	7.05497	8.23108	8.08818	7.61759	7.38196	7.33099	7.43096
Kl	0.00584689	0.198245	24	4	0.306559	7.77141	0.315481	0.0405951	8.06853	8.04211	7.84421	7.64766	7.59768	7.56966	7.84496	8.11301	8.04314	7.53415	7.26022	7.69154
Lrrc34	0.00584689	0.198245	24	4	0.284692	8.09216	0.29036	0.0358816	8.30369	8.3261	8.17937	7.88986	7.868	7.86685	8.16488	8.48409	8.22303	7.79467	7.88983	8.11559
Lmcd1	0.00584689	0.198245	24	4	0.273651	9.29756	0.230792	0.0248229	9.60152	9.57892	9.46569	9.21372	9.12498	9.26426	9.5843	9.48407	9.32505	8.73093	9.05455	9.14271
Bpifb6	0.00584689	0.198245	24	4	0.23459	8.92694	0.211565	0.0236996	9.15935	8.98796	8.95445	8.74272	8.87442	8.83395	9.21416	9.23284	8.98021	8.6189	8.67115	8.8532
Kif18a	0.00584689	0.198245	24	4	0.229737	7.82199	0.262463	0.0335545	7.81469	8.47061	8.06289	7.65522	7.65334	7.56655	7.89617	7.97917	7.86476	7.52556	7.66503	7.70987
Zcchc7	0.00584689	0.198245	24	4	0.229036	8.22447	0.209887	0.0255198	8.31081	8.53314	8.21728	8.0517	8.24804	8.00363	8.62583	8.36226	8.26939	7.94748	7.9435	8.18055
Irs2	0.00584689	0.198245	24	4	0.21184	9.17412	0.260904	0.0284392	9.32726	9.42484	9.16173	8.93621	8.85308	9.01699	9.43804	9.47143	9.09174	9.22033	8.98509	9.16271
Dpp3	0.00584689	0.198245	24	4	0.207826	11.7337	0.216793	0.0184761	11.9133	11.9146	11.8782	11.5445	11.5419	11.5142	11.8466	12.0558	11.6638	11.6336	11.6267	11.671
Cypt3	0.00584689	0.198245	24	4	0.20619	8.66536	0.195631	0.0225762	9.01524	8.8308	8.80667	8.49807	8.54159	8.59876	8.7836	8.78999	8.78956	8.25735	8.4078	8.66489
Spag6	0.00584689	0.198245	24	4	0.197665	11.9752	0.21203	0.0177058	12.1281	12.1549	12.0886	11.8063	11.8013	11.769	12.0803	12.3101	11.9139	11.8791	11.8503	11.9203
Edem2	0.00584689	0.198245	24	4	0.189391	9.20591	0.183588	0.0199424	9.37068	9.31396	9.31626	9.08383	9.06464	9.05595	9.38112	9.47423	9.1816	8.97515	9.10342	9.15011
Rbm47	0.00584689	0.198245	24	4	0.16058	8.69551	0.154597	0.0177789	8.91722	8.80587	8.73962	8.64687	8.66374	8.50965	8.7453	8.94301	8.69458	8.57333	8.39845	8.70845
Mtfr1l	0.00584689	0.198245	24	4	0.14723	7.79127	0.2706	0.0347312	7.9186	8.01242	7.87957	7.80845	7.60887	7.85628	8.00254	7.86547	8.11257	7.77456	6.81984	7.83611
Mrgprf	0.00584689	0.198245	24	4	0.127921	7.4085	0.167341	0.0225877	7.47231	7.51538	7.49797	7.21737	7.22138	7.43116	7.45067	7.65984	7.45472	7.27426	7.33402	7.37291
Has3	0.00584689	0.198245	24	4	0.0736438	10.0207	0.0754934	0.00753373	10.094	10.0974	10.076	10.0404	9.98236	9.79943	10.0883	10.0633	10.0563	9.95261	9.95175	10.0466
Prss45	0.00584689	0.198245	24	2	0.297823	10.4503	0.359656	0.034416	10.8442	10.5433	10.5518	10.0749	10.1594	10.6112	10.847	10.6889	10.6182	10.0494	10.0933	10.3213
Phyh	0.00584689	0.198245	24	2	0.211391	8.05696	0.268502	0.0333255	8.52825	8.22263	7.98631	7.8941	7.98209	7.93087	8.36153	8.13844	8.17582	7.69245	7.6615	8.10947
Plekho2	0.00584689	0.198245	24	2	0.179029	10.6533	0.17039	0.0159941	10.8421	10.9671	10.6481	10.5331	10.6164	10.6886	10.8762	10.6982	10.5078	10.3277	10.5193	10.615
Ogfod1	0.00584689	0.198245	24	2	0.173537	9.18254	0.153777	0.0167467	9.28879	9.2884	9.05046	8.97801	9.25126	9.23334	9.36243	9.3601	9.09501	9.01154	9.03947	9.23165
Mocs3	0.00584689	0.198245	24	2	0.158835	9.7324	0.217951	0.0223943	9.99716	9.78705	9.77105	9.52724	9.70332	9.40085	9.92646	9.98207	9.76001	9.3479	9.69235	9.89332
Dpy19l1	0.00584689	0.198245	24	2	0.157165	9.40567	0.22234	0.0236389	9.80988	9.45088	9.54925	9.14008	9.2576	9.27659	9.65574	9.58423	9.33593	9.10237	9.37141	9.33408
Ccz1	0.00584689	0.198245	24	2	0.156672	11.2397	0.229217	0.0203934	11.4363	11.3803	11.3984	11.0901	11.1312	11.0529	11.6542	11.3142	11.3013	10.9161	10.9617	11.2401
Upk1b	0.00584689	0.198245	24	2	0.15526	9.01336	0.243918	0.0270618	9.14221	9.069	9.02948	8.64202	8.88105	8.98612	9.07316	9.42158	8.99601	8.85363	8.89405	9.17201
Rfx2	0.00584689	0.198245	24	2	0.136594	9.41154	0.131723	0.0139959	9.65163	9.48721	9.40581	9.36053	9.29154	9.34181	9.54634	9.53159	9.25278	9.27959	9.31944	9.47028
Cntfr	0.00584689	0.198245	24	2	0.132763	9.42749	0.163373	0.0173294	9.57406	9.46106	9.42121	9.3648	9.33155	9.22717	9.63596	9.62902	9.39672	9.21447	9.33646	9.53735
Nudcd3	0.00584689	0.198245	24	2	0.0920688	12.356	0.0977418	0.00791045	12.4703	12.4205	12.2633	12.3616	12.3133	12.3395	12.5359	12.406	12.3403	12.1868	12.2668	12.3681
Fam122a	0.00584689	0.198245	24	0	0.33258	6.39148	0.371473	0.05812	6.81907	6.45497	5.92611	6.25581	6.30931	6.72645	6.77543	6.39615	6.03071	5.65926	6.81688	6.52767
Vps4b	0.00584689	0.198245	24	0	0.288916	9.2133	0.326754	0.0354655	9.66418	9.38293	8.81266	9.01646	9.16688	9.42583	9.32587	9.38079	8.88719	8.70904	9.36508	9.42271
Acta1	0.00584689	0.198245	24	0	0.243446	7.4467	0.242939	0.0326237	7.78172	7.7192	7.40936	7.39539	7.1829	7.49711	7.73513	7.36808	7.09561	7.13236	7.41446	7.62912
Cyp2j11	0.00584689	0.198245	24	0	0.231202	9.67674	0.269656	0.0278665	10.0009	9.6579	9.69262	9.52741	9.7053	9.82317	9.96219	9.85817	9.54191	9.19985	9.30078	9.8506
Megf6	0.00584689	0.198245	24	0	0.208351	8.6321	0.269785	0.0312537	9.23354	8.66295	8.438	8.31775	8.70135	8.78499	8.7256	8.73879	8.453	8.30812	8.53595	8.6852
Dbx2	0.00584689	0.198245	24	0	0.195551	9.24765	0.216887	0.0234532	9.60576	9.36404	9.1395	8.89034	9.32355	9.42361	9.27909	9.40267	9.08563	9.01744	9.16198	9.27815
Actb	0.00584689	0.198245	24	0	0.169267	8.01015	0.187366	0.0233911	8.35325	7.99061	7.66751	7.97833	8.03779	8.13279	8.16	8.01018	7.89153	7.77795	7.96503	8.15681
Adgrf3	0.00584689	0.198245	24	0	0.150752	7.61295	0.178737	0.023478	7.91937	7.6246	7.56093	7.22245	7.54738	7.58166	7.65494	7.61669	7.4032	7.38145	8.06884	7.77383
Xpa	0.00584689	0.198245	24	0	0.14633	8.15317	0.165741	0.0203284	8.43004	8.08126	8.03031	7.89396	8.10278	8.38506	8.16979	8.35274	8.04772	7.96545	8.27537	8.10351
Stt3b	0.00584689	0.198245	24	0	0.136627	10.4612	0.136709	0.0130683	10.6532	10.543	10.3974	10.4391	10.4643	10.4985	10.5877	10.5231	10.3612	10.2487	10.2475	10.5702
Mup5	0.00584689	0.198245	24	0	0.124453	8.09976	0.233176	0.028788	8.36775	8.1575	8.2811	7.95581	8.04302	8.21643	8.32578	8.14085	8.12872	7.29816	8.09973	8.1823
Spata19	0.00584689	0.198245	24	0	0.10306	8.49774	0.139328	0.0163959	8.74169	8.44216	8.2739	8.4532	8.47041	8.48802	8.70565	8.52054	8.42103	8.38844	8.47446	8.59337
Olfr341	0.00584689	0.198245	24	0	0.101738	6.4948	0.147579	0.0227227	6.89018	6.46313	6.47136	6.26319	6.62084	6.47811	6.67199	6.44913	6.36911	6.31225	6.46459	6.48372
Trim50	0.00584689	0.198245	24	0	0.0672989	10.6955	0.0873105	0.00816331	10.9032	10.6871	10.6335	10.6688	10.6743	10.7086	10.8145	10.7094	10.5929	10.6022	10.6605	10.6908
Acad9	0.00833327	0.241817	24	20	0.21211	5.26791	0.24999	0.0474552	5.3284	4.97744	4.80352	5.26847	5.47049	5.68248	5.26847	5.06206	5.06734	5.49814	5.29803	5.49012
Tfdp1	0.00833327	0.241817	24	12	0.258885	4.19116	0.320141	0.076385	3.65485	4.24094	4.08477	4.45175	4.19734	4.00748	3.97201	4.05112	4.22451	4.79727	4.63983	3.97201
Adgrl3	0.00833327	0.241817	24	10	0.29251	8.90717	0.275417	0.0309208	8.61516	9.03729	8.9513	9.03295	8.81346	8.64737	8.81346	9.13406	9.22321	9.31037	8.77374	8.53371
Olfr62	0.0108197	0.241817	24	22	0.474501	6.64246	0.532594	0.0801802	7.80034	6.48359	6.20693	5.93067	6.79516	6.68825	7.01316	6.35825	6.22662	6.30267	7.04882	6.85506
Olfr615	0.0108197	0.241817	24	22	0.375993	8.05085	0.320695	0.0398337	8.60595	7.94469	7.56191	7.81185	8.47939	8.16065	8.18443	7.85979	7.63549	7.93748	8.21108	8.21754
Smc3	0.0108197	0.241817	24	22	0.273557	4.07169	0.31478	0.0773095	4.21774	3.92775	3.92012	4.06132	4.17396	4.72167	3.92108	3.90739	3.77285	3.48433	4.19304	4.55898
Rnf103	0.0108197	0.241817	24	22	0.258868	7.44675	0.251635	0.0337912	7.7362	7.28453	7.27823	7.39048	7.57138	7.67945	7.65436	7.36665	7.22616	7.15201	7.30136	7.72025
Mrps36	0.0108197	0.241817	24	22	0.245093	9.62523	0.288324	0.029955	10.0486	9.57483	9.32317	9.39655	9.74026	10.0399	9.52739	9.67471	9.17907	9.56621	9.5854	9.84671
Etfdh	0.0108197	0.241817	24	22	0.233235	5.35223	0.286514	0.0535317	5.56804	5.30782	5.46205	4.78583	5.44951	5.96694	5.46416	5.13521	5.05474	5.20559	5.33282	5.49409
Dhrs13	0.0108197	0.241817	24	22	0.227491	9.3013	0.211418	0.0227299	9.33604	9.38106	9.15601	9.0879	9.24094	9.47172	9.45399	9.24747	8.95746	9.08065	9.71739	9.48502
Mmp3	0.0108197	0.241817	24	22	0.218567	7.71095	0.259396	0.03364	7.92406	7.5782	7.63705	7.51911	7.69665	8.02955	7.83674	7.87054	7.41216	7.38226	7.68763	7.95738
Tmem50b	0.0108197	0.241817	24	22	0.202971	8.22208	0.218038	0.0265186	8.45071	8.08776	7.77461	8.2065	8.24424	8.12954	8.44189	8.31749	8.0174	8.07143	8.36501	8.55842
Mug2	0.0108197	0.241817	24	22	0.189951	7.25501	0.208493	0.0287378	7.56011	7.138	7.08366	7.25505	7.18776	7.46995	7.59703	7.09021	7.00554	7.12695	7.25726	7.28859
Necap1	0.0108197	0.241817	24	22	0.182457	10.1327	0.192808	0.0190284	10.412	10.0869	9.97285	10.0648	10.2372	10.1506	10.2401	9.97813	10.0378	9.86247	10.0778	10.4711
Cirbp	0.0108197	0.241817	24	22	0.182338	9.233	0.252184	0.0273133	9.29439	9.26322	9.02606	8.68271	9.19319	9.44643	9.32938	9.31495	8.96895	9.27523	9.37158	9.62994
Asb9	0.0108197	0.241817	24	22	0.172369	8.80291	0.174297	0.0197999	8.83736	8.70731	8.62211	8.74164	8.98398	9.12144	8.86974	8.82698	8.58014	8.59799	8.82533	8.9209
Ace2	0.0108197	0.241817	24	22	0.160931	5.68843	0.209669	0.0368589	5.77354	5.50642	5.50266	5.59967	5.53005	6.29381	5.75889	5.69368	5.38545	5.65087	5.80109	5.76505
Cebpzos	0.0108197	0.241817	24	22	0.139919	11.4671	0.142516	0.0124283	11.6705	11.4136	11.2711	11.3053	11.5083	11.5785	11.4288	11.5095	11.2716	11.4488	11.5929	11.6064
Maml2	0.0108197	0.241817	24	22	0.131554	8.50807	0.110346	0.0129696	8.73308	8.46357	8.31321	8.46217	8.59554	8.49444	8.50381	8.42675	8.3978	8.41176	8.67663	8.61812
Gtpbp2	0.0108197	0.241817	24	22	0.116574	10.6142	0.103978	0.00979612	10.6586	10.5261	10.4772	10.6126	10.647	10.6012	10.6512	10.5829	10.4732	10.4928	10.7823	10.8652
Zfp948	0.0108197	0.241817	24	22	0.0987614	9.13184	0.121075	0.0132585	9.29451	9.10005	9.01841	9.03643	9.16592	9.23949	9.22582	9.22086	9.00036	9.02103	9.10392	9.15523
Irgm1	0.0108197	0.241817	24	20	0.849196	3.60957	0.865909	0.239892	3.30052	2.86411	2.64835	2.88422	4.11096	4.44615	2.97854	3.35482	2.93581	3.35122	4.70578	5.73441
Tmem151a	0.0108197	0.241817	24	20	0.58641	6.50729	0.715065	0.109887	7.51299	6.6738	5.46979	6.45026	6.8341	7.22988	6.39892	5.97538	5.64919	6.30656	6.87329	6.71333
Esyt1	0.0108197	0.241817	24	20	0.323664	10.2562	0.308464	0.030076	10.503	9.89109	9.70364	10.0857	10.3147	10.5303	10.2576	10.0878	9.91492	10.6056	10.5445	10.635
Rbm10	0.0108197	0.241817	24	20	0.313927	8.16374	0.3251	0.0398224	8.43103	7.95712	7.69604	8.03059	8.25033	8.61473	8.37802	7.77804	7.87339	8.35785	8.32658	8.27115
Klhl38	0.0108197	0.241817	24	20	0.302743	4.06103	0.321355	0.0791315	3.91559	3.62554	3.34398	3.89641	4.16292	4.6588	3.74337	4.18438	3.69673	4.46597	4.38971	4.64898
Chd7	0.0108197	0.241817	24	20	0.296041	10.7956	0.305784	0.0283249	11.0337	10.6263	10.4425	10.7241	11.08	11.0903	10.7808	10.7854	10.5268	10.4254	11.0864	10.945
Adamts3	0.0108197	0.241817	24	20	0.281907	8.6283	0.286204	0.0331703	8.87432	8.21051	8.19524	8.4428	8.76534	9.14907	8.45142	8.61454	8.47596	8.6261	9.01354	8.72078
Cyb561d1	0.0108197	0.241817	24	20	0.26559	7.90826	0.26149	0.0330655	8.12414	7.59386	7.58786	7.78524	8.0214	8.16513	7.66393	7.75127	7.84493	7.7868	8.13386	8.44065
Pfn3	0.0108197	0.241817	24	20	0.237338	4.58417	0.277554	0.0605461	4.45732	4.65684	4.38955	4.50024	4.55119	5.06272	4.52218	4.31872	4.18389	4.43135	5.0423	4.89372
Stk11ip	0.0108197	0.241817	24	20	0.227707	10.2273	0.235719	0.023048	10.1961	9.88964	9.92406	10.1801	10.2313	10.5711	10.1249	10.1465	9.76333	10.6165	10.4438	10.6399
Olfr557	0.0108197	0.241817	24	20	0.214731	11.7908	0.219921	0.0186518	11.8968	11.6091	11.6381	11.8262	11.9813	12.0785	11.8406	11.6748	11.5887	11.5289	11.9171	11.9099
Me2	0.0108197	0.241817	24	20	0.208546	8.27473	0.245589	0.0296794	8.38209	7.88326	8.12217	8.19364	8.31813	8.83515	8.05789	8.105	8.08493	8.30906	8.44354	8.56193
Snapc5	0.0108197	0.241817	24	20	0.188219	8.13076	0.184879	0.0227382	8.26828	8.05112	7.88605	7.91818	8.36852	8.24371	8.09415	8.03294	7.89729	8.24645	8.2543	8.30813
Rnf40	0.0108197	0.241817	24	20	0.180818	7.98742	0.193736	0.0242551	8.27	7.81692	7.68572	7.83844	8.11657	8.15032	8.08019	7.93628	7.83704	8.01001	8.0487	8.05887
Sh2d6	0.0108197	0.241817	24	20	0.176064	8.86849	0.182582	0.0205877	8.80557	8.74544	8.56817	9.17733	8.9606	9.15206	8.83519	8.75012	8.63866	8.7256	9.01332	9.04988
Baz1b	0.0108197	0.241817	24	20	0.175831	4.5525	0.208159	0.0457241	4.55338	4.50174	4.2919	4.54765	4.52103	4.60631	4.33361	4.32315	4.22964	4.56461	5.1282	5.02874
Hs2st1	0.0108197	0.241817	24	20	0.174598	7.55018	0.181289	0.0240112	7.50128	7.37289	7.27773	7.56047	7.77904	7.69446	7.515	7.49307	7.41271	7.41599	7.77828	7.8013
Tmprss4	0.0108197	0.241817	24	20	0.168887	4.14764	0.227179	0.054773	4.11436	4.11394	3.82992	4.18715	4.07954	4.62959	3.93671	4.03583	3.7892	4.24042	4.33807	4.47699
Rabep2	0.0108197	0.241817	24	20	0.165319	8.56704	0.142489	0.0166322	8.65187	8.50561	8.32868	8.39009	8.66118	8.54156	8.52421	8.36856	8.41528	8.74834	8.81919	8.84994
Abhd5	0.0108197	0.241817	24	20	0.164762	9.43359	0.152911	0.0162092	9.60597	9.23262	9.30705	9.39556	9.5097	9.62275	9.31676	9.36029	9.27235	9.4123	9.6016	9.56619
Zbtb44	0.0108197	0.241817	24	20	0.162015	7.57389	0.195259	0.0257806	7.68243	7.31572	7.21228	7.61176	7.75146	7.92452	7.44078	7.61341	7.4085	7.5405	7.76996	7.61538
Naip1	0.0108197	0.241817	24	20	0.156392	9.78434	0.172189	0.0175985	9.89145	9.58749	9.65393	9.76733	9.9449	10.0782	9.67603	9.60538	9.57323	9.9144	9.72395	9.99581
Ankrd1	0.0108197	0.241817	24	20	0.153739	8.98939	0.159003	0.0176879	9.01244	8.90027	8.70497	8.79694	9.03082	9.23812	9.0451	9.03881	8.91273	8.91758	9.17343	9.10142
Rwdd2b	0.0108197	0.241817	24	20	0.153669	7.69689	0.167214	0.0217248	7.76279	7.6374	7.44244	7.6272	7.71558	7.88338	7.79105	7.64409	7.44487	7.72723	7.93699	7.74966
Mcpt1	0.0108197	0.241817	24	20	0.134852	8.12688	0.159195	0.0195887	8.26084	8.0139	7.88324	8.144	8.06273	8.37436	8.09563	8.06605	7.8831	8.22652	8.25483	8.2574
Hsbp1	0.0108197	0.241817	24	20	0.134298	9.72867	0.141114	0.014505	9.91084	9.59943	9.53424	9.64516	9.81573	9.70792	9.71605	9.63825	9.62586	9.7177	9.82325	10.0097
Hs3st3a1	0.0108197	0.241817	24	20	0.11703	12.3035	0.116145	0.00944001	12.419	12.2315	12.1273	12.2435	12.3401	12.3675	12.2402	12.3219	12.1642	12.2553	12.507	12.4244
Ttl	0.0108197	0.241817	24	20	0.112874	5.18959	0.182182	0.0351053	5.11031	5.09832	4.68127	5.15412	5.14879	5.48634	4.78318	5.07164	5.04162	5.44739	5.60635	5.64581
Spaca9	0.0108197	0.241817	24	20	0.106419	5.58052	0.146509	0.0262537	5.5376	5.5198	5.37082	5.77285	5.6584	5.91885	5.52328	5.50366	5.49786	5.3444	5.62156	5.69721
Vipr1	0.0108197	0.241817	24	20	0.0998986	8.22396	0.12159	0.0147848	8.21355	8.18966	8.07774	8.04449	8.21765	8.5102	8.26404	8.14477	8.13902	8.30425	8.21831	8.36382
Ms4a4b	0.0108197	0.241817	24	20	0.0997485	7.5108	0.162807	0.0216764	7.56668	7.43949	7.42981	7.53575	7.63836	7.8707	7.46337	7.43017	7.24896	7.42619	7.59245	7.48768
Fzd2	0.0108197	0.241817	24	20	0.056763	11.6836	0.0539652	0.00461887	11.6776	11.6243	11.6117	11.6471	11.7169	11.7435	11.7096	11.7398	11.5974	11.6645	11.7449	11.7264
Slc26a9	0.0108197	0.241817	24	18	0.667641	6.34259	0.690738	0.108905	5.74049	5.81617	5.89387	6.47574	7.00441	6.64139	6.20683	4.502	6.76281	6.36756	7.35615	7.34367
Rdh12	0.0108197	0.241817	24	18	0.615873	4.02307	0.6123	0.152197	4.10362	3.3934	3.2321	4.31538	4.66184	4.21757	3.46248	3.33656	4.01167	3.91806	4.57695	5.04726
Dennd6b	0.0108197	0.241817	24	18	0.589254	4.07678	0.440273	0.107995	3.69882	3.51511	3.85376	4.09423	4.15261	4.76957	3.77375	3.49381	3.73365	4.64325	4.61826	4.57448
Serpine3	0.0108197	0.241817	24	18	0.582535	3.057	0.42106	0.137737	2.74091	2.59783	2.47434	2.91766	3.5228	3.4932	2.63971	2.83346	2.76227	3.60242	3.68571	3.41364
Xpo1	0.0108197	0.241817	24	18	0.581826	3.40215	0.612313	0.179978	3.30359	3.22207	2.70998	3.98712	3.9547	3.6416	2.59413	2.84258	2.94336	3.33022	4.77173	3.5247
Smurf2	0.0108197	0.241817	24	18	0.524202	7.82821	0.434019	0.055443	8.05194	7.37474	7.44768	7.78512	7.8024	8.26541	7.60658	7.18663	7.35257	8.5929	8.24396	8.22853
Nudt7	0.0108197	0.241817	24	18	0.519137	3.30721	0.374284	0.113172	2.9118	2.57329	2.91888	3.29894	3.19759	3.4311	3.12436	2.73203	3.18774	3.86213	4.37664	4.07203
Itgbl1	0.0108197	0.241817	24	18	0.385628	4.45289	0.369111	0.0828926	4.0917	3.98645	3.99174	4.44025	4.91156	4.88307	4.77489	3.65879	4.70799	4.5942	4.81958	4.57442
Akr1b10	0.0108197	0.241817	24	18	0.383265	5.35963	0.429713	0.0801759	5.31861	5.23064	5.40317	5.45931	5.40551	5.83256	4.81927	4.63597	4.98769	5.32416	6.23663	5.66203
Rgs10	0.0108197	0.241817	24	18	0.365052	3.85829	0.483987	0.125441	3.68962	4.01968	3.32951	3.40035	4.74352	4.02409	3.62494	3.2009	3.61693	3.88538	4.62447	4.1401
Stx12	0.0108197	0.241817	24	18	0.336744	4.17892	0.265197	0.0634606	3.99415	3.89451	3.83411	4.18165	4.41095	4.6587	3.84735	4.25812	3.90368	4.31365	4.48655	4.36365
Wdfy3	0.0108197	0.241817	24	18	0.309858	5.35781	0.244789	0.0456881	4.92446	5.25736	4.91979	5.31156	5.6975	5.54706	5.30724	4.97947	5.45348	5.41574	5.75906	5.72105
Son	0.0108197	0.241817	24	18	0.295441	9.6913	0.350469	0.0361633	9.60245	9.55577	9.4306	9.84919	10.2407	9.84864	9.58073	9.3769	9.37096	9.55301	9.94377	9.94287
Cep44	0.0108197	0.241817	24	18	0.275685	8.61552	0.240455	0.0279095	8.56752	8.31507	8.39537	8.78944	8.80256	8.86312	8.27379	8.45913	8.45272	8.77107	9.07514	8.62127
Rpl13	0.0108197	0.241817	24	18	0.25003	3.4126	0.254568	0.0745964	3.29603	3.08447	3.17862	3.44147	3.4127	4.09551	3.15548	3.08692	3.10002	4.27764	3.51133	3.31096
Sec1	0.0108197	0.241817	24	18	0.249904	8.45674	0.246314	0.0291263	8.5317	8.25668	8.10166	8.67568	8.75808	8.39648	8.42468	8.14711	8.26841	8.63333	8.84177	8.4453
Chdh	0.0108197	0.241817	24	18	0.232102	9.09243	0.208984	0.0229844	9.11087	8.84116	8.89764	9.13258	9.24793	9.3076	8.92438	9.00517	8.8271	9.30607	9.30156	9.20716
Foxf1	0.0108197	0.241817	24	18	0.211702	8.58603	0.19672	0.0229116	8.59522	8.37285	8.37341	8.69419	8.92074	8.49069	8.39171	8.48685	8.41139	8.63584	8.886	8.77344
Rpl27a	0.0108197	0.241817	24	18	0.2056	10.6519	0.175802	0.0165043	10.5029	10.4988	10.4178	10.7919	10.8975	10.8011	10.6377	10.5032	10.544	10.7152	10.8802	10.6323
Tcp11x2	0.0108197	0.241817	24	18	0.205301	3.90202	0.172326	0.0441633	3.86046	3.67856	3.44703	3.87974	3.92995	4.21495	3.81526	3.69992	3.82331	4.50555	4.03725	3.93219
Sdhaf1	0.0108197	0.241817	24	18	0.205228	9.42018	0.233325	0.0247687	9.59894	8.96124	9.12292	9.42507	9.63926	9.5652	9.45178	9.21754	9.34968	9.59569	9.75147	9.3634
Tmbim4	0.0108197	0.241817	24	18	0.201222	7.87861	0.12824	0.0162769	7.32511	7.7366	7.70262	7.86699	8.15162	7.96883	7.8403	7.78311	7.86271	7.9996	8.26249	8.04338
Naa40	0.0108197	0.241817	24	18	0.191824	9.53708	0.179088	0.018778	9.36435	9.44558	9.3352	9.68676	9.73663	9.64108	9.5265	9.20782	9.54125	9.50642	9.78766	9.66573
Fxyd2	0.0108197	0.241817	24	18	0.1843	12.5855	0.229967	0.0182723	12.5835	12.3783	12.3397	12.7458	12.8462	12.6586	12.7443	12.2632	12.4779	12.5145	12.7906	12.6838
Btbd19	0.0108197	0.241817	24	18	0.1817	7.13512	0.24361	0.0341424	7.1456	6.76302	7.11953	7.19839	7.26208	7.14779	7.01615	6.88671	6.99199	6.903	7.5964	7.59082
Ccdc180	0.0108197	0.241817	24	18	0.17743	5.74817	0.169196	0.0294348	5.52792	5.68189	5.49864	5.69123	5.82819	5.96248	5.48429	5.63869	5.68488	5.81959	6.46301	5.69721
Ccdc63	0.0108197	0.241817	24	18	0.152527	9.52442	0.169638	0.0178109	9.51664	9.49015	9.27038	9.55937	9.78085	9.64827	9.39663	9.5147	9.32234	9.5125	9.71139	9.56983
Nkg7	0.0108197	0.241817	24	18	0.135221	6.37743	0.229099	0.0359234	6.57556	6.10637	6.28691	6.28039	6.81986	6.48003	6.27569	6.19288	6.2442	6.35668	6.56219	6.34844
Cracr2b	0.0108197	0.241817	24	18	0.134831	10.712	0.157709	0.0147227	10.6707	10.4331	10.5683	10.7454	10.8728	10.7222	10.9006	10.4789	10.6685	10.727	10.9355	10.8209
Scn9a	0.0108197	0.241817	24	18	0.107632	9.45259	0.115632	0.0122329	9.37524	9.26508	9.3639	9.34147	9.56496	9.49916	9.46165	9.36563	9.39701	9.47072	9.67615	9.65006
Lefty1	0.0108197	0.241817	24	16	0.880798	4.58281	0.887183	0.193589	3.31117	4.63021	4.23503	5.0604	5.86923	4.81863	3.19117	3.22408	5.11234	5.47162	5.09172	4.97806
Itgb3	0.0108197	0.241817	24	16	0.873774	3.92472	0.622933	0.15872	3.19375	3.13101	4.03372	4.04013	3.59311	3.57567	3.16281	2.98033	3.43388	5.7882	5.28324	4.88073
Pbld2	0.0108197	0.241817	24	16	0.619181	5.04052	0.663902	0.131713	4.18192	4.5725	5.2714	5.37884	5.36545	5.43082	4.33491	4.1242	5.05281	5.47251	6.20387	5.09699
Maged2	0.0108197	0.241817	24	16	0.549691	3.61916	0.323594	0.0894112	3.23753	3.19148	3.32177	3.44238	3.30915	4.17517	3.26057	3.22058	3.49322	4.18525	4.55305	4.03977
Glrp1	0.0108197	0.241817	24	16	0.535345	3.06117	0.564876	0.184529	2.40795	2.34207	2.69873	2.62018	2.83547	4.35909	2.50688	2.40029	2.61319	5.29394	3.56314	3.09312
Dhrs3	0.0108197	0.241817	24	16	0.52053	3.19599	0.514254	0.160906	2.66267	2.52789	3.01875	2.80861	3.53177	3.71739	2.84418	2.80275	2.99125	3.98137	4.4412	3.02405
Agtr1b	0.0108197	0.241817	24	16	0.485291	5.05955	0.448342	0.0886131	4.41129	4.62086	5.00613	5.08137	5.21939	5.37868	4.47913	4.81259	4.83993	5.75452	6.14051	4.97014
Crygd	0.0108197	0.241817	24	16	0.467122	5.6455	0.465324	0.0824239	5.34787	5.22721	5.26482	5.68552	6.24294	6.15013	5.03907	5.2203	5.67997	6.68467	5.65336	5.55015
Tspan11	0.0108197	0.241817	24	16	0.432211	3.08587	0.416916	0.135105	3.01172	2.47433	2.91473	3.49037	3.19922	3.31644	2.73028	2.88639	2.66068	3.68785	3.53324	3.12517
Cracr2a	0.0108197	0.241817	24	16	0.432211	3.08587	0.416916	0.135105	3.01172	2.47433	2.91473	3.49037	3.19922	3.31644	2.73028	2.88639	2.66068	3.68785	3.53324	3.12517
Mrps22	0.0108197	0.241817	24	16	0.387713	3.93451	0.368197	0.0935814	3.7032	3.58237	3.76683	4.30711	4.22463	3.70891	3.75573	3.65255	3.59161	4.2213	4.54772	4.15221
Mrgpra4	0.0108197	0.241817	24	16	0.280422	8.89495	0.213885	0.0240457	8.67371	8.69432	8.77687	8.86731	9.08691	8.82091	8.64126	8.68468	8.79417	9.25792	9.25138	9.18991
Endou	0.0108197	0.241817	24	16	0.226022	8.73771	0.198974	0.0227718	8.58437	8.51233	8.5087	9.05495	8.88463	8.7823	8.54561	8.49182	8.87236	9.06436	8.78845	8.76263
Olfr569	0.0108197	0.241817	24	16	0.190849	5.45205	0.21389	0.0392311	5.32851	5.32082	5.4532	5.67345	5.52879	5.53143	5.19609	5.13048	5.43822	5.51486	5.71936	5.58942
Pard3	0.0108197	0.241817	24	16	0.185634	9.2512	0.197756	0.0213763	9.04154	9.24904	9.09183	9.42437	9.46288	9.2827	9.20129	8.95136	9.15557	9.29153	9.44323	9.41903
Cyp2c29	0.0108197	0.241817	24	16	0.182872	9.22701	0.162055	0.0175631	9.0865	9.19811	9.10133	9.19977	9.49082	9.28569	8.98973	9.08655	9.17971	9.35125	9.386	9.36868
Adamts17	0.0108197	0.241817	24	16	0.158669	9.35606	0.158345	0.0169243	9.15155	9.23061	9.18973	9.55968	9.56236	9.27754	9.34329	9.14658	9.35292	9.69897	9.38784	9.37164
Krtap5-1	0.0108197	0.241817	24	16	0.130257	8.65687	0.0616705	0.00712388	8.47793	8.45994	8.55908	8.61653	8.75588	8.74578	8.53396	8.72718	8.73052	8.79181	8.75572	8.72816
Fcho2	0.0108197	0.241817	24	16	0.12875	8.40939	0.102937	0.0122407	8.26356	8.24583	8.32485	8.34986	8.45712	8.4019	8.30298	8.30472	8.43759	8.6176	8.69765	8.50901
Olfr963	0.0108197	0.241817	24	16	0.089096	8.07253	0.111763	0.0138448	8.07689	7.82983	8.01469	8.17705	8.20262	8.02105	7.94229	8.00729	8.17877	8.12309	8.27389	8.02287
Lrriq3	0.0108197	0.241817	24	16	0.0548185	11.1163	0.0854019	0.00768258	11.1009	11.0983	11.0319	11.1789	11.2458	11.1056	11.1054	10.9598	11.1247	11.1753	11.1558	11.113
Lhx4	0.0108197	0.241817	24	14	0.63568	3.33241	0.768824	0.230711	2.46901	2.78887	3.20739	3.79452	3.92638	4.75498	2.55269	2.82987	3.27468	4.4947	3.36556	2.53024
H3f3a	0.0108197	0.241817	24	14	0.391553	7.72818	0.433445	0.0560863	7.14194	7.57017	7.77903	7.69752	7.68624	7.62235	7.04815	7.30439	7.85629	8.82322	8.37388	7.83502
Armcx3	0.0108197	0.241817	24	14	0.371988	10.1461	0.335908	0.0331072	9.44129	9.96788	10.0081	10.3408	10.0909	9.89916	9.82921	9.82737	10.4388	10.857	10.7387	10.3135
Chmp3	0.0108197	0.241817	24	14	0.325972	3.12494	0.547052	0.17506	2.6096	2.77451	2.63165	3.4466	3.22499	3.69828	2.52998	2.85988	2.81844	4.82581	3.28539	2.79419
Gpank1	0.0108197	0.241817	24	14	0.226672	8.24854	0.21222	0.0257282	7.96125	8.41655	8.268	8.44141	8.37326	8.08868	7.92922	7.94859	8.49501	8.53029	8.3038	8.22638
Col5a3	0.0108197	0.241817	24	14	0.195515	9.91374	0.273274	0.0275652	9.51049	9.79358	9.6959	10.4683	10.0548	9.8414	9.871	9.68118	10.0116	10.2004	10.0208	9.81539
Mrps33	0.0108197	0.241817	24	14	0.159066	7.74076	0.200957	0.0259609	7.51102	7.62764	7.72921	8.07108	7.83108	7.80368	7.66171	7.66129	7.77195	7.99256	7.79811	7.42979
Mmgt1	0.0108197	0.241817	24	14	0.157592	5.12503	0.158095	0.0308477	4.80595	4.96579	5.12807	5.18237	5.12164	5.31485	4.90153	5.04053	5.24886	5.33961	5.35691	5.09426
Asb11	0.0108197	0.241817	24	14	0.125259	8.85558	0.169795	0.0191737	8.67771	8.87107	8.71733	9.09651	8.99739	8.85289	8.70355	8.73272	8.82509	9.03244	8.97219	8.78813
L3hypdh	0.0108197	0.241817	24	14	0.108765	10.7314	0.134389	0.0125229	10.6573	10.672	10.551	10.9078	10.6882	10.7613	10.5301	10.5527	10.8643	10.9568	10.8803	10.7549
Fam186a	0.0108197	0.241817	24	14	0.0995907	10.5993	0.228934	0.0215989	10.463	10.5097	10.4181	11.0221	10.6503	10.5137	10.4171	10.5168	10.5118	11.0948	10.6334	10.4412
Usp31	0.0108197	0.241817	24	14	0.0618895	10.3689	0.0795671	0.00767364	10.3034	10.3255	10.2576	10.4984	10.4342	10.3642	10.2961	10.3154	10.3514	10.4597	10.4212	10.3995
Dip2c	0.0108197	0.241817	24	12	0.662412	6.20083	0.836886	0.134963	4.3212	6.60743	6.2286	7.01567	7.03458	5.96484	5.62247	6.40246	7.01322	6.8569	6.06555	5.2771
Proca1	0.0108197	0.241817	24	12	0.363918	6.28703	0.420051	0.0668123	5.80623	6.15942	6.31198	6.68299	6.04839	5.98543	5.78473	6.56596	6.22117	7.21235	6.75636	5.90939
Npy1r	0.0108197	0.241817	24	12	0.261563	3.10836	0.421017	0.135446	3.04188	2.92481	3.1489	3.44541	2.99494	2.89682	2.63101	2.77792	3.22243	4.2264	3.1445	2.84536
Atp6v0d2	0.0108197	0.241817	24	12	0.260433	8.76845	0.445072	0.0507584	8.35003	8.64293	8.89399	9.5717	8.63191	8.71461	8.42264	8.62179	8.93223	9.58436	8.37039	8.48481
Rgn	0.0108197	0.241817	24	12	0.199815	8.80236	0.209348	0.0237832	8.60147	8.64691	8.60689	9.1733	9.00986	8.72171	8.62617	8.72569	8.98471	8.99056	8.85939	8.68165
Mcam	0.0108197	0.241817	24	12	0.190775	8.89395	0.245394	0.0275911	8.38822	9.0789	8.98092	9.10831	9.00553	8.39286	8.82694	8.92587	9.10144	9.12425	9.04636	8.74776
Pias3	0.0108197	0.241817	24	12	0.170742	7.66601	0.209919	0.0273831	7.42495	7.90386	7.69401	8.00853	7.8306	7.45377	7.47804	7.65143	7.7274	7.83422	7.55385	7.43147
Hnrnpll	0.0108197	0.241817	24	12	0.159397	9.83109	0.217945	0.022169	9.72327	9.9975	9.95387	10.0195	9.95168	9.38085	9.43455	9.78973	10.0149	9.9713	9.91175	9.82418
Ccdc163	0.0108197	0.241817	24	12	0.156637	8.20364	0.155843	0.0189969	7.96709	8.21261	8.19376	8.28499	8.43021	8.08736	8.05828	8.18755	8.19819	8.38602	8.35832	8.0793
Trip4	0.0108197	0.241817	24	12	0.153907	7.43018	0.173508	0.0233519	7.29857	7.41964	7.44196	7.67406	7.37946	7.21682	7.22879	7.3984	7.46161	7.67512	7.59876	7.36893
Acad8	0.0108197	0.241817	24	12	0.152518	4.47273	0.185865	0.0415552	4.24682	4.10245	4.57151	4.87454	4.44723	4.30835	4.43322	4.63743	4.57165	4.65795	4.44576	4.3758
Efcab12	0.0108197	0.241817	24	12	0.140751	9.68136	0.171142	0.0176775	9.36219	9.70438	9.67705	9.936	9.88932	9.68295	9.57285	9.6393	9.82315	9.73448	9.64555	9.50909
Idi1	0.0108197	0.241817	24	12	0.117722	9.29025	0.180981	0.0194808	9.06635	9.29038	9.38604	9.60549	9.44179	9.32006	8.97718	9.31431	9.44679	9.32099	9.09602	9.21758
Vps35	0.0108197	0.241817	24	12	0.0871824	9.23079	0.0970666	0.0105155	9.08259	9.23003	9.25137	9.20505	9.32995	9.18034	9.09343	9.24334	9.43499	9.3632	9.20616	9.14909
Ect2l	0.0108197	0.241817	24	10	0.479373	7.70446	0.406329	0.0527394	7.48188	8.23843	8.05396	8.27705	6.89354	7.31237	8.04338	7.6765	8.31999	7.75716	7.64385	6.75539
Stk31	0.0108197	0.241817	24	10	0.468518	8.83202	0.522483	0.0591578	8.15278	9.16855	9.15916	9.13156	8.58843	8.18258	8.61116	8.84254	9.45347	9.26049	8.99522	8.43829
Ndufa7	0.0108197	0.241817	24	10	0.401394	11.5331	0.416408	0.0361054	10.9433	11.6205	11.7977	12.1106	11.4092	11.3079	11.3232	11.4924	11.9801	11.9164	11.1508	11.3453
Dync1h1	0.0108197	0.241817	24	10	0.395806	8.76662	0.291785	0.0332837	8.60654	9.09862	9.25898	9.1916	8.72453	8.44012	9.02853	8.74224	9.35708	8.61047	7.81927	8.3214
Hsd17b4	0.0108197	0.241817	24	10	0.281745	8.60626	0.379501	0.0440959	8.47162	8.88969	8.87628	8.96	8.51872	7.42365	8.73752	8.68353	9.11916	8.63926	8.62303	8.33264
Krtap31-1	0.0108197	0.241817	24	10	0.278061	7.40515	0.358502	0.0484125	7.07079	7.00295	7.74568	7.68702	7.37719	6.61762	7.2915	7.67469	7.95101	7.58371	7.35594	7.50374
Zfp691	0.0108197	0.241817	24	10	0.218224	9.51685	0.176348	0.01853	9.53541	9.68722	9.61646	9.74101	9.41	9.23896	9.61395	9.65508	9.69914	9.6958	9.16685	9.14232
Ggt7	0.0108197	0.241817	24	10	0.20061	8.48185	0.198409	0.0233922	8.25288	8.62771	8.56095	8.56567	8.48715	8.12444	8.35772	8.67535	8.66793	8.65994	8.45768	8.34482
Pja2	0.0108197	0.241817	24	10	0.198817	8.12996	0.212674	0.0261593	8.06368	8.16072	8.35283	8.08814	8.03359	7.73254	8.00656	8.27992	8.31916	8.45146	8.13558	7.93536
Col6a3	0.0108197	0.241817	24	10	0.194791	9.87546	0.251236	0.0254405	9.71331	9.98229	10.0067	9.97992	9.90307	9.69879	9.62066	9.89048	10.0064	10.2662	9.95191	9.48579
Gmppb	0.0108197	0.241817	24	10	0.194051	10.5146	0.191887	0.0182495	10.3329	10.469	10.5493	10.8027	10.432	10.3795	10.468	10.6057	10.6687	10.8147	10.327	10.3258
Zfp442	0.0108197	0.241817	24	10	0.179359	9.76175	0.158498	0.0162366	9.58776	9.75332	9.96609	9.84228	9.62735	9.50716	9.70827	10.0316	10.0639	9.63551	9.81115	9.60653
Tlr11	0.0108197	0.241817	24	10	0.171888	6.78299	0.297912	0.0439204	6.68081	6.75594	6.85712	7.16058	6.93236	6.59692	6.83807	7.12424	7.05445	6.84392	6.81527	5.73627
Srsf7	0.0108197	0.241817	24	10	0.170443	9.87619	0.23773	0.0240711	9.76229	10.0476	9.99988	10.0669	9.99139	9.4401	9.4884	9.84561	10.0765	10.0224	9.94548	9.82781
Cd70	0.0108197	0.241817	24	10	0.168994	9.52804	0.195705	0.0205399	9.12425	9.71207	9.68321	9.60739	9.4686	9.47295	9.48358	9.61175	9.73814	9.6705	9.50151	9.26257
Cwf19l1	0.0108197	0.241817	24	10	0.167122	9.17826	0.204258	0.0222546	9.14779	9.29257	9.26005	9.51153	9.25249	9.07259	9.00008	9.24375	9.31439	9.28976	9.014	8.74013
Ube2v2	0.0108197	0.241817	24	10	0.163328	9.28497	0.217739	0.0234507	8.87075	9.33484	9.38795	9.34629	9.24723	9.0667	9.14895	9.28615	9.5013	9.63773	9.31336	9.27834
Cdk17	0.0108197	0.241817	24	10	0.160075	11.6871	0.201489	0.0172404	11.5904	11.696	11.7976	11.8547	11.9299	11.3427	11.5521	11.6826	12.0398	11.7111	11.5258	11.5221
Itga2b	0.0108197	0.241817	24	10	0.134327	12.5963	0.149805	0.0118928	12.4317	12.6578	12.7768	12.7053	12.7702	12.4176	12.7629	12.4816	12.8201	12.619	12.4416	12.2711
Fbxl18	0.0108197	0.241817	24	10	0.125367	6.57662	0.120657	0.0183464	6.59208	6.60645	6.63778	6.73783	6.52242	6.47102	6.50539	6.59769	6.6655	6.75321	6.44016	6.38989
Slc46a1	0.0108197	0.241817	24	10	0.113812	11.2254	0.136526	0.0121622	11.2204	11.2934	11.395	11.3557	11.2491	10.8099	11.2862	11.2154	11.4154	11.2658	11.0293	11.1694
Alx3	0.0108197	0.241817	24	10	0.110853	10.7485	0.115115	0.0107098	10.6734	10.7836	10.7823	10.9566	10.7373	10.5354	10.7534	10.8238	10.8314	10.8327	10.6292	10.6433
Tomm70a	0.0108197	0.241817	24	10	0.0959661	8.60847	0.151824	0.0176366	8.56168	8.66336	8.77672	8.68189	8.75001	8.4743	8.58815	8.50567	8.75215	8.71289	8.58722	8.24766
Slc48a1	0.0108197	0.241817	24	10	0.0806742	9.88601	0.075615	0.00764868	9.85966	9.93408	9.96977	9.93259	9.83146	9.77772	9.80087	9.90522	9.98806	9.94101	9.82239	9.86931
Tert	0.0108197	0.241817	24	8	0.740929	7.32794	0.790638	0.107894	7.07386	8.12191	7.95564	7.99164	7.51135	5.46817	7.61611	8.05361	8.15723	6.85054	6.17321	6.96202
Ccdc180	0.0108197	0.241817	24	8	0.458894	7.35886	0.582104	0.0791024	7.67456	7.87014	8.28198	7.14241	7.67325	6.06381	7.87589	7.85789	8.33363	6.5996	6.43877	6.49444
Tmcc2	0.0108197	0.241817	24	8	0.411114	6.66325	0.522914	0.0784774	6.56686	6.94587	7.1514	6.90171	6.07487	5.70816	6.8635	7.14324	6.75448	7.05335	6.8697	5.92582
Olfr894	0.0108197	0.241817	24	8	0.320227	10.5092	0.324641	0.0308912	10.364	10.9812	10.7639	10.5427	10.4028	10.3209	10.4627	10.7942	10.7733	10.7002	9.96873	10.0357
Fbp2	0.0108197	0.241817	24	8	0.283599	8.46896	0.256771	0.0303191	8.4332	8.70907	8.68573	8.68866	8.46776	8.22234	8.38121	8.72318	8.72585	8.41153	8.10928	8.06966
Ube2v1	0.0108197	0.241817	24	8	0.277313	9.60532	0.394116	0.041031	9.5933	9.90462	10.0876	9.70916	9.60313	8.998	9.9694	9.752	10.1333	9.3711	9.44806	8.69424
Psma3	0.0108197	0.241817	24	8	0.275364	7.72147	0.279881	0.0362472	7.49986	7.80147	7.94244	8.08561	7.41266	7.4289	7.63188	7.93599	8.00197	7.73903	7.56453	7.61324
Tpte	0.0108197	0.241817	24	8	0.267004	8.40236	0.243158	0.0289392	8.25417	8.74057	8.70925	8.43291	8.05941	8.24123	8.31388	8.85633	8.43049	8.33165	8.409	8.04939
Col17a1	0.0108197	0.241817	24	8	0.261551	9.013	0.278142	0.0308601	9.09569	9.4298	9.25681	9.05715	8.68353	8.51023	8.98521	9.2127	9.44656	8.74858	8.89006	8.83967
Treml4	0.0108197	0.241817	24	8	0.259662	7.97822	0.297295	0.0372633	7.8547	8.40006	8.22813	8.08845	7.8254	7.33934	8.1413	8.04818	8.21016	8.14773	7.49705	7.9582
Adamts8	0.0108197	0.241817	24	8	0.249119	6.12121	0.342923	0.0560222	5.99547	6.5033	6.52694	6.21005	6.05359	5.97441	6.20306	6.53677	6.0883	6.32272	6.07206	4.96781
Phf20	0.0108197	0.241817	24	8	0.200497	7.65739	0.234289	0.0305965	7.78753	7.75481	7.8371	7.77486	7.56393	7.34185	7.65276	7.85174	7.82466	7.84115	7.47567	7.18266
Rorc	0.0108197	0.241817	24	8	0.199776	8.48402	0.191601	0.0225837	8.31306	8.67669	8.6824	8.67518	8.39303	8.1171	8.60949	8.60048	8.62638	8.36963	8.45204	8.29271
Sall1	0.0108197	0.241817	24	8	0.181139	8.32167	0.217182	0.0260983	8.27885	8.47913	8.46305	8.36482	8.30623	8.0347	8.41883	8.43291	8.59951	8.48673	7.88607	8.10927
Zfp9	0.0108197	0.241817	24	8	0.177088	10.6248	0.166829	0.0157019	10.6293	10.6749	10.7268	10.8911	10.5536	10.4348	10.5367	10.8114	10.7773	10.6453	10.3149	10.5015
Bdh2	0.0108197	0.241817	24	8	0.168252	5.79365	0.220886	0.0381255	5.69848	5.90782	6.13777	5.77245	5.92891	5.48236	6.02264	5.80424	6.10476	5.7547	5.57896	5.3307
Arx	0.0108197	0.241817	24	8	0.164919	10.5264	0.190944	0.0181395	10.3547	10.7859	10.8176	10.4027	10.5601	10.1551	10.7808	10.5677	10.7084	10.5185	10.3877	10.2779
Hoxc5	0.0108197	0.241817	24	8	0.158802	8.07214	0.168639	0.0208915	8.17186	8.27201	8.21804	8.09722	7.9488	7.91103	8.0747	8.26642	8.2941	7.95313	7.98828	7.67011
Tktl2	0.0108197	0.241817	24	8	0.158768	8.59418	0.151237	0.0175976	8.51729	8.74876	8.85682	8.68594	8.44711	8.4056	8.63565	8.56464	8.7367	8.62408	8.31707	8.59048
Tmprss3	0.0108197	0.241817	24	8	0.156218	10.1991	0.167745	0.0164471	10.2882	10.3331	10.3764	10.3287	10.1566	9.92212	10.0558	10.2162	10.5102	10.0954	9.97903	10.1275
Zfand3	0.0108197	0.241817	24	8	0.151812	8.1952	0.169182	0.020644	8.18685	8.19696	8.35869	8.22133	8.04303	8.06356	8.09709	8.41227	8.53684	8.1094	7.96378	8.15258
Klhl31	0.0108197	0.241817	24	8	0.149352	10.5019	0.12338	0.0117483	10.4384	10.6154	10.6208	10.7231	10.4376	10.4026	10.4936	10.6505	10.5088	10.5474	10.1833	10.4015
Zg16	0.0108197	0.241817	24	8	0.146729	9.82558	0.136765	0.0139193	9.73402	9.96935	9.85394	9.9015	9.84187	9.7064	9.73165	9.98649	10.0163	9.82808	9.64766	9.6897
Srbd1	0.0108197	0.241817	24	8	0.140621	9.16725	0.132407	0.0144435	9.24514	9.22354	9.37902	9.3604	9.15475	8.95989	9.16831	9.24492	9.25234	9.10826	8.94776	8.96262
Serpinb6a	0.0108197	0.241817	24	8	0.138034	8.6496	0.137003	0.0158393	8.54466	8.7732	8.77576	8.72788	8.68915	8.41363	8.5994	8.8012	8.68121	8.75011	8.44373	8.59528
Gramd1c	0.0108197	0.241817	24	8	0.137978	10.0493	0.120723	0.0120131	9.9664	10.1693	10.0991	10.1511	9.94286	10.0482	10.0772	10.1973	10.2588	9.99536	9.76114	9.92432
Lix1l	0.0108197	0.241817	24	8	0.134969	10.591	0.154644	0.0146014	10.8178	10.681	10.7545	10.5353	10.4933	10.2197	10.6535	10.7834	10.8594	10.4493	10.443	10.4015
Nr4a1	0.0108197	0.241817	24	8	0.125767	9.07546	0.137322	0.0151311	9.11147	9.10479	9.23196	9.25749	9.08016	8.84997	9.17076	9.17621	9.28987	8.9451	8.75587	8.93187
Gdpd3	0.0108197	0.241817	24	8	0.110873	9.02236	0.149873	0.0166113	9.05354	9.14481	9.11771	9.09734	8.93343	8.70664	9.11574	8.96104	9.23654	9.089	8.98677	8.82575
Phldb3	0.0108197	0.241817	24	8	0.0982695	9.25199	0.103064	0.0111396	9.16853	9.36575	9.33863	9.33198	9.26394	9.19885	9.3067	9.28003	9.38538	9.27576	9.00383	9.10452
Zfp799	0.0108197	0.241817	24	8	0.0942503	11.7861	0.108204	0.00918061	11.7321	11.8832	11.8824	11.7382	11.8267	11.5917	11.7373	11.8918	11.9741	11.7209	11.7308	11.7239
Rcl1	0.0108197	0.241817	24	8	0.0881009	8.42414	0.0759425	0.00901486	8.42463	8.5096	8.52685	8.49687	8.28462	8.29987	8.41836	8.51304	8.37843	8.47404	8.39941	8.36402
Tdpoz1	0.0108197	0.241817	24	8	0.0816487	9.64335	0.0966618	0.0100237	9.53898	9.77895	9.7976	9.61164	9.63293	9.50283	9.68113	9.67516	9.76104	9.59664	9.55337	9.58988
Hes1	0.0108197	0.241817	24	8	0.0686477	12.4949	0.0768082	0.00614717	12.5999	12.5952	12.6085	12.5276	12.5122	12.3137	12.5252	12.5854	12.594	12.351	12.3772	12.3486
Clca1	0.0108197	0.241817	24	8	0.0596374	12.7245	0.0742808	0.00583764	12.75	12.7437	12.7961	12.7298	12.6784	12.5966	12.7366	12.8133	12.8474	12.6694	12.6931	12.6389
Zfp872	0.0108197	0.241817	24	8	0.0550359	12.3422	0.0812495	0.00658307	12.4599	12.4267	12.4759	12.2828	12.354	12.1314	12.4059	12.452	12.4688	12.2219	12.2029	12.224
Il5	0.0108197	0.241817	24	6	0.809626	4.17872	0.718572	0.17196	3.92116	5.31783	4.60545	3.89966	3.60657	3.66791	4.74871	5.01492	5.03276	2.70309	3.83452	3.79211
Ttc36	0.0108197	0.241817	24	6	0.664496	8.14865	0.572752	0.070288	8.45688	8.62241	8.59751	7.38076	7.63136	8.04658	8.34848	9.02786	8.68482	7.74029	7.47419	7.77269
Cflar	0.0108197	0.241817	24	6	0.545466	5.40912	0.489568	0.0905079	5.8852	5.97918	5.66094	5.30045	4.87317	4.74365	5.71435	5.63912	5.89901	5.25544	4.8091	5.1498
Atoh1	0.0108197	0.241817	24	6	0.462859	6.68029	0.456599	0.0683501	6.54782	7.31809	7.08099	6.24674	6.6082	6.13012	6.76254	7.14609	7.08426	6.40424	5.96672	6.86767
Ppp1r12b	0.0108197	0.241817	24	6	0.380381	7.2404	0.323766	0.0447166	7.49047	7.65968	7.63743	7.42796	7.45328	7.23073	7.07106	7.76606	7.58661	6.69523	6.15628	6.71004
Fbxo28	0.0108197	0.241817	24	6	0.362686	9.14913	0.313282	0.0342418	9.41047	9.21496	9.67496	9.18035	9.01094	8.91069	9.2967	9.54101	9.43505	8.7162	8.46637	8.9319
Disc1	0.0108197	0.241817	24	6	0.323174	12.1666	0.2527	0.02077	12.4292	12.5168	12.4405	11.8983	12.0134	11.7004	12.2029	12.4444	12.359	11.7965	11.9984	12.199
Fam20c	0.0108197	0.241817	24	6	0.310524	8.29	0.254481	0.0306974	8.45974	8.63749	8.57765	8.23432	8.38262	7.84713	8.54719	8.34603	8.51187	8.22086	7.77159	7.94347
Sptbn5	0.0108197	0.241817	24	6	0.293207	8.93367	0.290585	0.032527	9.0216	9.18551	9.04527	8.81596	8.53082	8.6144	9.21485	9.12369	9.27005	8.78914	8.74484	8.84794
Adprhl1	0.0108197	0.241817	24	6	0.270999	10.5373	0.277659	0.0263502	10.6786	10.9768	10.6317	10.4365	10.4774	10.2596	10.6625	10.7993	10.7022	10.619	10.1102	10.0935
Mcm10	0.0108197	0.241817	24	6	0.258265	8.52079	0.260121	0.0305278	8.75694	8.67078	8.59451	8.56459	8.27768	8.27254	8.6382	8.77848	8.72512	8.65624	8.01866	8.29578
Ghr	0.0108197	0.241817	24	6	0.251912	6.89776	0.20704	0.0300156	6.88709	7.32345	7.18514	7.17324	6.70393	6.7985	7.30702	6.89133	6.85473	6.82301	6.19408	6.63166
Olfr1474	0.0108197	0.241817	24	6	0.237429	8.51292	0.254671	0.0299158	8.76117	8.61239	8.69571	8.5061	8.36317	8.18331	8.57316	8.67063	8.85199	8.51299	8.05735	8.36702
Ninl	0.0108197	0.241817	24	6	0.232988	11.0162	0.207051	0.0187952	11.26	11.1039	11.1703	10.9492	10.8435	10.7909	11.1526	11.3999	11.1048	10.8384	10.734	10.8463
Olfr638	0.0108197	0.241817	24	6	0.223718	10.8135	0.177879	0.0164498	10.9597	11.048	10.9909	10.7475	10.7436	10.6327	10.9525	10.8457	11.0318	10.7189	10.5152	10.5751
Leprot	0.0108197	0.241817	24	6	0.217657	8.67115	0.213444	0.0246154	8.60353	8.85664	8.72667	8.92644	8.48724	8.51045	8.69604	9.05497	8.82758	8.42425	8.44108	8.49894
Slc22a19	0.0108197	0.241817	24	6	0.216095	11.9367	0.192602	0.0161354	12.0671	12.1429	12.2235	11.9682	11.8814	11.6267	12.0793	12.0294	12.0604	11.7916	11.5999	11.7694
Adamtsl3	0.0108197	0.241817	24	6	0.213624	8.42523	0.188877	0.022418	8.61094	8.47863	8.58304	8.4509	8.30456	8.25253	8.47039	8.71291	8.5837	8.3131	8.23265	8.10944
Srsy	0.0108197	0.241817	24	6	0.213044	10.9355	0.174334	0.0159421	11.0116	11.1085	11.1675	10.8256	11.0568	10.8115	11.1242	11.1313	11.0571	10.8447	10.5435	10.5436
Tmem52	0.0108197	0.241817	24	6	0.210384	8.40337	0.272005	0.0323686	8.42503	8.54994	8.63946	8.25823	8.01001	8.4239	8.33364	8.81071	8.55521	8.50898	8.19146	8.13387
Zfp605	0.0108197	0.241817	24	6	0.209284	9.78868	0.188777	0.0192852	9.88658	10.064	9.87764	9.76178	9.82894	9.55454	9.76526	9.98689	10.0314	9.60913	9.44656	9.65138
Mgat2	0.0108197	0.241817	24	6	0.208015	11.0876	0.160056	0.0144357	11.2426	11.2418	11.3131	10.9736	11.0037	10.9474	11.0793	11.2821	11.229	10.88	10.8303	11.0277
Adck5	0.0108197	0.241817	24	6	0.202639	9.56566	0.151575	0.0158458	9.86915	9.70339	9.66463	9.57033	9.43708	9.42712	9.60801	9.76913	9.68161	9.41221	9.25009	9.39518
Col14a1	0.0108197	0.241817	24	6	0.198199	6.48821	0.175673	0.0270758	6.55133	6.60668	6.53983	6.4943	6.32266	6.33476	6.76236	6.61046	6.69377	6.41601	6.26342	6.2629
P4ha3	0.0108197	0.241817	24	6	0.193597	11.9637	0.144505	0.0120786	12.1116	12.1476	12.1098	11.8258	11.8341	11.7858	11.9821	12.2737	11.9002	11.8681	11.8185	11.9075
Spa17	0.0108197	0.241817	24	6	0.19168	7.02864	0.187166	0.0266291	7.10828	7.43317	7.22324	6.96082	6.9184	6.8964	7.16687	7.01863	7.16447	7.0058	6.73728	6.71028
Flywch2	0.0108197	0.241817	24	6	0.174554	9.45398	0.161946	0.0171299	9.65619	9.5542	9.49264	9.49233	9.45826	9.43949	9.4914	9.7041	9.69881	9.30633	8.97506	9.17894
Emc10	0.0108197	0.241817	24	6	0.161372	5.96401	0.139885	0.0234548	5.93561	6.02557	6.17165	5.95266	5.91131	6.06925	5.99557	6.19262	6.12547	5.77233	5.68259	5.73349
Agtpbp1	0.0108197	0.241817	24	6	0.159145	11.086	0.161891	0.0146031	11.0627	11.2907	11.261	11.0052	11.0537	10.8047	11.1522	11.19	11.2606	10.927	10.9852	11.0395
Txnl4a	0.0108197	0.241817	24	6	0.155761	11.3402	0.152157	0.0134174	11.3076	11.4847	11.4495	11.2027	11.2155	11.2788	11.3476	11.4981	11.5619	11.2132	11.1922	11.331
Hba-x	0.0108197	0.241817	24	6	0.154913	11.0913	0.198044	0.0178558	11.0882	11.281	11.1511	11.2538	10.9808	11.0834	10.997	11.4272	11.3013	10.9408	10.6579	10.9329
Abcg1	0.0108197	0.241817	24	6	0.154852	8.34115	0.128176	0.0153667	8.48213	8.56276	8.36371	8.37887	8.20112	8.25178	8.22806	8.52844	8.45219	8.20469	8.17661	8.2635
Fbxl19	0.0108197	0.241817	24	6	0.14965	8.48086	0.263021	0.0310134	8.61431	8.58224	8.66724	8.54181	8.05936	8.53245	8.39175	8.81649	8.71544	8.50712	7.85604	8.48605
Tmem72	0.0108197	0.241817	24	6	0.14375	9.9241	0.195121	0.0196614	9.74899	10.1102	10.0852	9.81935	9.88083	9.77363	9.89819	10.1909	10.092	9.88978	9.70976	9.89045
Bfsp2	0.0108197	0.241817	24	6	0.140276	10.15	0.106369	0.0104797	10.2515	10.2652	10.2358	10.0486	10.1415	10.0064	10.1294	10.3058	10.2461	10.0475	9.8956	10.2261
Wdr70	0.0108197	0.241817	24	6	0.137589	10.9335	0.201577	0.0184367	10.8428	11.1556	11.1563	10.8682	10.8182	10.8233	10.728	11.1804	11.0275	11.0717	10.6973	10.8326
Chd1	0.0108197	0.241817	24	6	0.134004	11.9348	0.107454	0.00900342	12.0311	12.1119	12.0136	11.8155	11.9082	11.7875	11.9307	12.0348	12.0115	11.9132	11.8248	11.8353
Nsmf	0.0108197	0.241817	24	6	0.133792	11.9626	0.225074	0.0188148	11.986	12.1547	12.0007	11.9056	11.7793	11.5309	12.0597	12.4203	11.9295	11.9864	11.91	11.8877
E2f4	0.0108197	0.241817	24	6	0.131881	12.408	0.111631	0.00899667	12.4959	12.4693	12.529	12.3657	12.3567	12.2701	12.4045	12.5543	12.5227	12.303	12.3204	12.3047
Olfr736	0.0108197	0.241817	24	6	0.128486	7.98749	0.13532	0.0169414	8.06939	8.14737	7.89599	7.94799	7.86905	7.80484	8.02013	8.21055	8.11141	7.95977	7.87783	7.9356
Coro7	0.0108197	0.241817	24	6	0.127612	9.77857	0.0893916	0.00914158	9.84227	9.95766	9.89885	9.75006	9.74896	9.71006	9.88363	9.79189	9.84576	9.68112	9.57774	9.6549
Olfr1089	0.0108197	0.241817	24	6	0.11808	8.47088	0.135349	0.0159781	8.53551	8.62099	8.55663	8.51598	8.45745	8.11701	8.66693	8.59414	8.47978	8.44645	8.24842	8.41126
Ntmt1	0.0108197	0.241817	24	6	0.106212	9.23566	0.133347	0.0144382	9.25786	9.52323	9.31493	9.17545	9.15175	9.09693	9.2116	9.51047	9.14751	9.1984	9.04837	9.19146
Taf1d	0.0108197	0.241817	24	6	0.0918153	8.58555	0.156732	0.0182553	8.56591	8.76077	8.54037	8.65232	8.41912	8.43585	8.58753	8.80164	8.69833	8.63333	8.4579	8.47348
Mgll	0.0108197	0.241817	24	6	0.0878317	9.16551	0.070688	0.0077124	9.20373	9.23929	9.19764	9.13501	9.18422	9.19344	9.21643	9.28631	9.27764	9.03227	8.94145	9.07864
Klhl24	0.0108197	0.241817	24	6	0.0799755	8.28431	0.154823	0.0186887	8.25834	8.45931	8.37742	8.4023	8.04154	8.25712	8.18811	8.50091	8.30566	8.35341	7.97452	8.29306
Sspn	0.0108197	0.241817	24	6	0.0746493	10.8008	0.091661	0.00848647	10.8636	10.8394	10.9232	10.7815	10.6092	10.7697	10.7843	10.9446	10.7925	10.8183	10.7814	10.7023
Rell1	0.0108197	0.241817	24	6	0.0293501	8.80904	0.0448568	0.00509213	8.80601	8.86761	8.82996	8.87252	8.77704	8.80175	8.7851	8.88977	8.81709	8.80325	8.75142	8.70699
Fbln1	0.0108197	0.241817	24	4	0.428956	8.57418	0.338312	0.039457	9.04279	8.8749	8.86187	8.25168	8.59042	8.28829	8.8465	8.94135	8.67776	8.19379	8.03591	8.28485
Klk12	0.0108197	0.241817	24	4	0.387422	6.48194	0.37015	0.0571048	6.55374	6.95301	6.41582	6.01956	6.51606	6.20694	6.77099	6.889	6.8146	6.20483	6.14181	6.29689
Gata5	0.0108197	0.241817	24	4	0.320375	9.51626	0.316556	0.0332647	9.59931	9.96091	9.6759	8.95591	9.51444	9.40884	9.81246	9.89076	9.5747	9.53356	9.24186	9.02644
Szt2	0.0108197	0.241817	24	4	0.308943	6.04024	0.244496	0.0404779	6.24897	6.36417	6.23495	5.92283	5.81111	6.1146	6.54698	6.13344	6.01431	5.6101	5.70283	5.77856
Ubr5	0.0108197	0.241817	24	4	0.240339	10.8903	0.170542	0.01566	11.2387	11.0986	10.9273	10.847	10.8401	10.6986	11.1835	10.9627	10.9107	10.693	10.5564	10.727
Ugt2b34	0.0108197	0.241817	24	4	0.231073	5.75667	0.268014	0.0465572	5.85572	6.02343	5.94036	5.55392	5.41399	5.92976	5.76823	6.13783	5.75846	5.42514	5.44797	5.82523
Klhl14	0.0108197	0.241817	24	4	0.226944	8.33667	0.220742	0.0264784	8.66764	8.54173	8.50632	8.17111	8.23763	8.29339	8.44277	8.49343	8.47561	8.15604	7.85603	8.19831
Olfr799	0.0108197	0.241817	24	4	0.224311	9.33493	0.179063	0.019182	9.62933	9.65202	9.59252	9.28666	9.01829	9.43484	9.46195	9.32718	9.33587	8.86266	9.11617	9.30166
Adgrf5	0.0108197	0.241817	24	4	0.221053	6.2132	0.215353	0.0346605	6.42711	6.51765	6.37897	6.09042	5.97405	6.37867	6.53105	6.49726	5.75451	6.27807	5.53374	6.19692
Ins1	0.0108197	0.241817	24	4	0.220467	7.63481	0.208336	0.0272876	7.67474	7.97103	7.64921	7.72876	7.51658	7.4466	7.82438	7.80278	7.78382	7.41587	7.29686	7.50706
Ankrd13a	0.0108197	0.241817	24	4	0.206118	6.02901	0.22084	0.0366297	6.4516	6.30923	6.07069	5.92252	6.03505	5.90379	6.20998	6.15008	6.12026	5.79123	5.35666	6.02697
Dnajc13	0.0108197	0.241817	24	4	0.201291	7.85004	0.209731	0.0267172	8.08764	8.03717	7.94944	7.786	7.86507	7.71957	7.9651	8.2635	7.83505	7.2115	7.60268	7.87778
Ano8	0.0108197	0.241817	24	4	0.197473	7.99869	0.207029	0.0258828	8.09864	8.15637	7.9967	7.89797	7.79658	7.76482	8.37819	8.22385	7.99081	7.79179	7.98862	7.8999
Olfr170	0.0108197	0.241817	24	4	0.165837	8.32711	0.156472	0.0187906	8.6802	8.36892	8.43128	8.17618	8.11238	8.31548	8.36553	8.47961	8.3939	8.04044	8.22034	8.3411
Ndrg3	0.0108197	0.241817	24	4	0.156555	9.41357	0.152538	0.0162041	9.64458	9.49936	9.4371	9.22923	9.38212	9.338	9.64471	9.52014	9.44909	9.30876	9.10018	9.40958
Vmn1r67	0.0108197	0.241817	24	4	0.132474	8.71745	0.189127	0.0216952	8.80338	8.81852	8.78869	8.62479	8.44036	8.70611	8.67996	8.98921	8.84625	8.63685	8.58099	8.69429
Heatr5b	0.0108197	0.241817	24	4	0.129984	8.4908	0.133055	0.0156705	8.56989	8.65497	8.53071	8.48504	8.23451	8.56012	8.52399	8.67044	8.52634	8.31428	8.47763	8.34174
Tgfbr1	0.0108197	0.241817	24	4	0.108127	9.76042	0.11185	0.0114596	9.94205	9.79858	9.81191	9.68761	9.64198	9.74583	9.74794	9.91368	9.79751	9.65528	9.58051	9.80215
Tuba1a	0.0108197	0.241817	24	4	0.0990559	9.17618	0.146412	0.0159556	9.26804	9.25665	9.21987	9.13778	9.20045	9.12894	9.28488	9.46707	9.25292	8.7503	8.99423	9.15305
Chn1	0.0108197	0.241817	24	4	0.0875681	10.6507	0.0771661	0.00724513	10.7639	10.7732	10.6787	10.6495	10.6537	10.64	10.6829	10.7501	10.6629	10.5917	10.4242	10.5381
Slc25a40	0.0108197	0.241817	24	4	0.0844943	5.46175	0.154581	0.0283025	5.42122	5.64295	5.43194	5.42027	5.13438	5.51925	5.53742	5.66076	5.43741	5.39888	5.39387	5.54262
Il1b	0.0108197	0.241817	24	4	0.0809303	9.90603	0.0849698	0.00857758	9.91943	9.93927	9.95587	9.84103	9.91405	9.85191	10.0649	10.0468	9.88437	9.82105	9.7815	9.85218
Igfals	0.0108197	0.241817	24	4	0.0777305	9.95774	0.104029	0.0104471	10.1472	10.0294	9.99914	9.90251	9.75573	9.92393	9.95783	10.0658	9.93346	9.96612	9.84258	9.96914
Gja8	0.0108197	0.241817	24	2	0.310856	8.07433	0.312602	0.0387155	8.49334	8.11111	8.0316	8.2014	7.69402	8.00613	8.45219	8.41337	7.82797	7.51823	7.85197	8.2907
Ccnc	0.0108197	0.241817	24	2	0.281954	7.0698	0.342137	0.0483942	7.38893	7.59853	7.38652	6.7721	6.99646	6.8503	7.6955	7.09847	6.81979	6.82423	6.38228	7.02446
Bola1	0.0108197	0.241817	24	2	0.278121	9.24838	0.303858	0.0328553	9.77027	9.43239	9.09998	8.97342	9.28974	9.06462	9.54377	9.59308	9.14369	8.81573	9.02702	9.2268
Actr3b	0.0108197	0.241817	24	2	0.236739	6.53068	0.211415	0.0323726	6.94017	6.82617	6.66774	6.2905	6.60386	6.8144	6.85813	6.45947	6.37542	6.00535	6.19201	6.33497
Wac	0.0108197	0.241817	24	2	0.228505	7.95848	0.289484	0.0363743	8.34321	8.2462	7.99644	7.73106	8.03562	7.52569	8.27904	8.07892	7.99526	7.36174	7.70323	8.2054
Plcb4	0.0108197	0.241817	24	2	0.22056	9.22276	0.315954	0.034258	9.62932	9.33192	9.30333	9.06366	9.25463	9.17811	9.3765	9.59404	9.34888	8.59005	8.62803	9.37466
Igdcc4	0.0108197	0.241817	24	2	0.19777	8.33594	0.228477	0.0274087	8.56606	8.50535	8.41054	8.25045	8.13784	8.35732	8.71051	8.51393	8.15376	7.73108	8.46453	8.22987
Ap2s1	0.0108197	0.241817	24	2	0.166681	8.86814	0.251789	0.0283925	9.08712	8.93112	8.7547	8.55851	8.70296	8.7165	9.35023	8.97724	8.79428	8.73807	8.83737	8.96963
Zfp94	0.0108197	0.241817	24	2	0.151318	8.52369	0.210096	0.0246485	8.68045	8.5665	8.48696	8.34774	8.58261	8.61225	8.92891	8.64426	8.53135	8.05247	8.33357	8.51716
Rln3	0.0108197	0.241817	24	2	0.141035	9.37726	0.137414	0.014654	9.66451	9.51913	9.40174	9.22233	9.32532	9.4603	9.35122	9.44805	9.36877	9.15667	9.17936	9.42979
Vmn1r35	0.0108197	0.241817	24	2	0.139815	9.01858	0.168815	0.0187186	9.25977	9.19615	9.17089	8.95492	8.98579	8.89888	9.26558	9.01396	9.05335	8.62667	8.75808	9.03889
Cngb1	0.0108197	0.241817	24	2	0.118355	8.91279	0.141079	0.0158288	8.90468	8.90503	8.87744	8.82038	8.76346	9.02916	9.05591	9.04404	8.99011	8.65743	8.86881	9.03697
Elf4	0.0108197	0.241817	24	2	0.108049	9.21832	0.148923	0.0161551	9.49667	9.29243	9.17804	9.02322	9.27241	9.08417	9.30385	9.34339	9.27364	8.92987	9.1494	9.27276
Arid1a	0.0108197	0.241817	24	2	0.10083	12.4681	0.124813	0.0100106	12.663	12.5716	12.494	12.3537	12.4298	12.4247	12.5793	12.5954	12.4546	12.2813	12.3768	12.3935
Brd2	0.0108197	0.241817	24	0	0.300453	7.41139	0.370447	0.0499834	7.84289	7.50565	7.31942	7.16383	7.49722	7.30677	7.74072	7.62068	6.9695	6.54198	7.67926	7.74877
Tnfaip8l3	0.0108197	0.241817	24	0	0.294517	7.63626	0.317643	0.0415967	8.05734	7.51863	7.39183	7.60818	7.66348	7.92646	7.77602	7.80597	7.20625	7.00972	7.64422	8.02706
Clic1	0.0108197	0.241817	24	0	0.282389	9.7491	0.332564	0.0341123	10.3934	9.72535	9.45483	9.30724	10.03	9.86206	10.097	9.93458	9.44084	9.37666	9.70553	9.6617
Ubxn1	0.0108197	0.241817	24	0	0.252399	6.92568	0.300201	0.0433461	7.31907	7.12319	6.65873	6.4164	6.97972	6.56124	7.36791	6.98804	6.81585	6.73761	6.99337	7.14707
Pla2g7	0.0108197	0.241817	24	0	0.240067	7.8666	0.261714	0.0332691	8.44177	7.86017	7.78225	7.45322	8.10037	7.99285	8.23696	7.79644	7.63956	7.65327	7.64974	7.79266
Vdac2	0.0108197	0.241817	24	0	0.205154	8.57089	0.213515	0.0249116	8.84169	8.63524	8.30801	8.28964	8.51764	8.56061	8.59816	8.82324	8.3818	8.48725	8.58717	8.82029
Zfp866	0.0108197	0.241817	24	0	0.204441	8.63032	0.231119	0.0267799	8.75049	8.67609	8.48367	8.31318	8.68894	8.70445	8.84122	8.84468	8.39834	8.314	8.75889	8.78985
Heatr3	0.0108197	0.241817	24	0	0.195978	8.87871	0.225434	0.0253904	9.29909	8.78938	8.69997	8.70524	8.90937	8.85139	9.00535	9.01251	8.7351	8.57449	8.82835	9.13428
Cela1	0.0108197	0.241817	24	0	0.176689	7.86122	0.230412	0.02931	8.15274	7.79645	7.74381	7.46497	7.79926	7.98961	8.13934	7.99132	7.53442	7.85309	7.94814	7.92148
Kcnc4	0.0108197	0.241817	24	0	0.172015	8.47174	0.170514	0.0201274	8.73616	8.51561	8.26864	8.25428	8.32384	8.69121	8.58266	8.41258	8.23134	8.47503	8.60063	8.56897
Psmb4	0.0108197	0.241817	24	0	0.167712	10.7331	0.208889	0.0194621	10.9796	10.6902	10.7099	10.4444	10.6058	10.6567	10.8926	10.9465	10.6131	10.5107	10.801	10.9471
Megf6	0.0108197	0.241817	24	0	0.153673	7.92963	0.156467	0.019732	8.13062	8.08869	7.713	7.74679	7.89907	8.1248	8.07858	7.91611	7.88724	7.83017	7.84983	7.89072
Clec4a1	0.0108197	0.241817	24	0	0.138993	8.92335	0.166126	0.018617	9.19824	8.85282	8.86442	8.78226	8.89632	9.06576	9.06628	8.9107	8.90344	8.68112	8.80262	9.05621
Slc25a46	0.0108197	0.241817	24	0	0.131039	9.21821	0.151627	0.0164487	9.35466	9.168	9.14258	9.0967	9.19349	9.24814	9.37843	9.32335	9.17205	9.00346	9.14851	9.38914
Dda1	0.0108197	0.241817	24	0	0.130624	7.49677	0.159615	0.0212912	7.78176	7.3707	7.28134	7.27594	7.68505	7.59503	7.69199	7.44085	7.43248	7.36401	7.42852	7.61356
Brms1	0.0108197	0.241817	24	0	0.112537	8.95619	0.150626	0.0168181	9.34018	8.94397	8.85377	8.87302	8.94699	9.03464	9.12508	8.95397	8.78799	8.80482	8.87796	8.9319
Olfr348	0.0108197	0.241817	24	0	0.111479	10.4456	0.11184	0.0107069	10.5711	10.4332	10.3204	10.4384	10.4449	10.5053	10.533	10.4816	10.343	10.2733	10.394	10.6087
Cd302	0.0108197	0.241817	24	0	0.101411	9.69137	0.153822	0.015872	9.91849	9.7277	9.5807	9.51603	9.62401	9.68514	10.0131	9.55263	9.71446	9.53849	9.69632	9.72934
Mbd5	0.0108197	0.241817	24	0	0.0952955	8.21043	0.116329	0.0141684	8.37675	8.26127	8.14659	8.10077	8.16799	8.18554	8.28092	8.2502	8.1002	7.97196	8.38552	8.2975
Dvl1	0.0149548	0.286046	24	18	0.125689	7.82654	0.131985	0.0168638	7.70338	7.67062	7.7424	7.82369	7.90206	8.05094	7.80887	7.60862	7.89098	7.7424	8.0113	7.96324
Gng10	0.0149548	0.286046	24	12	0.212065	6.12744	0.275966	0.0450377	5.9893	5.78106	6.22995	6.75019	6.16156	6.03326	5.9893	5.76247	6.28921	6.33195	6.06663	6.1444
Arglu1	0.0190899	0.286046	24	22	0.299837	6.55591	0.304641	0.0464682	6.81425	6.14196	6.28256	6.49347	6.69984	6.87138	6.4859	6.68369	6.15189	6.30941	6.56016	7.17641
Efr3a	0.0190899	0.286046	24	22	0.288245	8.40342	0.36675	0.043643	8.7242	8.47644	7.96114	8.09813	8.37817	8.75373	8.40725	8.45572	8.05767	7.97992	8.79613	8.7526
Tat	0.0190899	0.286046	24	22	0.23572	8.48594	0.203184	0.0239436	8.79742	8.27653	8.2599	8.28429	8.50903	8.72934	8.62344	8.3206	8.31611	8.48706	8.62267	8.60486
Cfap43	0.0190899	0.286046	24	22	0.223047	5.43036	0.245855	0.0452741	5.66296	5.38122	5.34735	5.17718	5.1372	5.61305	5.78402	5.34769	5.14456	5.37804	5.50063	5.69043
Nmd3	0.0190899	0.286046	24	22	0.217734	9.08075	0.204579	0.0225289	9.35524	8.93644	8.87278	8.94958	9.32939	9.23478	9.12444	9.05932	8.89268	8.84064	9.11515	9.25859
Dolk	0.0190899	0.286046	24	22	0.213077	9.84273	0.197663	0.0200822	10.1494	9.85033	9.54862	9.75954	10.075	9.88064	10.0236	9.69191	9.67966	9.6868	9.77685	9.99046
Scx	0.0190899	0.286046	24	22	0.212846	9.84182	0.197388	0.020056	10.1345	9.86706	9.54049	9.75729	10.0683	9.87931	10.0178	9.69421	9.67598	9.68261	9.79202	9.99232
Sim2	0.0190899	0.286046	24	22	0.199313	7.94742	0.293542	0.0369355	8.16928	7.75022	7.81664	7.49429	7.72206	8.25405	8.00355	8.13895	7.71564	7.89345	7.8841	8.52685
Adk	0.0190899	0.286046	24	22	0.194758	8.18394	0.156162	0.0190815	8.16146	8.15359	7.97345	8.02504	8.30132	8.42647	8.10065	8.18848	7.95272	7.98329	8.61303	8.32783
Gdap1l1	0.0190899	0.286046	24	22	0.176097	5.9458	0.213331	0.0358792	6.22314	5.71144	5.64939	5.8327	5.87194	6.3211	6.04327	5.97937	5.65616	6.06725	5.89783	6.09598
Atp2a1	0.0190899	0.286046	24	22	0.17365	7.56493	0.171468	0.0226661	7.56378	7.55584	7.48965	7.29519	7.6126	7.8868	7.61304	7.4334	7.44473	7.38823	7.75373	7.74215
Megf6	0.0190899	0.286046	24	22	0.164809	7.3782	0.183248	0.0248363	7.5085	7.30816	7.27583	7.04637	7.55319	7.56687	7.38064	7.46715	7.33689	7.12955	7.36303	7.6022
Cage1	0.0190899	0.286046	24	22	0.160994	7.78215	0.219662	0.0282264	7.84509	7.73702	7.70941	7.65671	7.70227	8.27408	8.05818	7.61936	7.59073	7.58937	7.71289	7.89072
Zkscan5	0.0190899	0.286046	24	22	0.159511	4.58209	0.191923	0.0418854	4.63832	4.56564	4.52401	4.31482	4.72456	4.87201	4.71663	4.61053	4.3911	4.40555	4.4837	4.7382
Atpaf1	0.0190899	0.286046	24	22	0.159189	7.11551	0.157031	0.0220689	7.35774	7.05549	7.08228	7.11449	7.09287	7.38581	7.13419	7.02487	6.92021	6.82285	7.2453	7.15003
Olfr347	0.0190899	0.286046	24	22	0.151141	7.3376	0.21792	0.029699	7.45036	7.23528	7.33075	7.30316	7.39011	7.37819	7.6277	7.36949	7.18454	6.75636	7.39695	7.62836
Dmrta2	0.0190899	0.286046	24	22	0.140261	5.10581	0.229749	0.0449976	5.46391	5.01185	4.99158	4.87164	5.02752	5.66592	5.24522	4.92243	4.90166	5.06316	5.06014	5.04473
Prss46	0.0190899	0.286046	24	22	0.137961	9.62354	0.123768	0.012861	9.80091	9.60825	9.51992	9.58031	9.71648	9.70919	9.64087	9.52692	9.52078	9.3971	9.73711	9.72463
Bhlhe22	0.0190899	0.286046	24	22	0.13681	5.85282	0.292241	0.0499317	6.07676	5.75158	5.60731	5.62747	5.79465	6.73906	5.82709	5.93089	5.51574	5.79673	5.63748	5.92906
Rnf31	0.0190899	0.286046	24	22	0.135328	9.50984	0.170256	0.0179032	9.64672	9.43273	9.19566	9.2842	9.62888	9.60922	9.55076	9.57114	9.46199	9.45805	9.50596	9.77278
Clec4e	0.0190899	0.286046	24	22	0.13266	11.2244	0.119881	0.0106804	11.3252	11.135	11.1242	11.0615	11.3577	11.2759	11.3296	11.2319	11.1049	11.18	11.1968	11.3705
B9d2	0.0190899	0.286046	24	22	0.128252	8.8449	0.156979	0.017748	9.07522	8.73606	8.68454	8.63813	8.8225	8.9325	8.92002	9.00475	8.56092	8.89643	8.92788	8.93987
Shisa2	0.0190899	0.286046	24	22	0.120868	8.10505	0.160754	0.0198337	8.33288	8.04283	7.91955	8.10954	7.93784	8.27787	8.1128	8.1918	7.89707	8.01452	8.09308	8.33085
Rassf7	0.0190899	0.286046	24	22	0.117865	9.22232	0.146744	0.0159119	9.50601	9.21165	9.01319	9.13767	9.27644	9.26164	9.27596	9.1738	9.15293	9.03389	9.31391	9.31074
Txnrd2	0.0190899	0.286046	24	22	0.106729	8.5662	0.149937	0.0175033	8.93473	8.56988	8.46206	8.36568	8.64111	8.62481	8.57992	8.56851	8.43646	8.42976	8.58817	8.59329
Ciart	0.0190899	0.286046	24	22	0.0992884	11.5872	0.102793	0.00887126	11.671	11.5643	11.4819	11.4104	11.6136	11.6414	11.596	11.5692	11.436	11.6223	11.6856	11.7544
Ms4a13	0.0190899	0.286046	24	22	0.0799812	9.82341	0.0774023	0.00787937	9.86604	9.75314	9.71494	9.81405	9.7668	9.91327	9.93418	9.74474	9.77972	9.81717	9.82825	9.94864
Vstm2b	0.0190899	0.286046	24	22	0.0663464	8.76517	0.100175	0.0114287	8.91806	8.71921	8.5495	8.71909	8.72774	8.86547	8.77932	8.91141	8.65831	8.75765	8.76052	8.81574
Snx8	0.0190899	0.286046	24	22	0.0640374	7.8676	0.0777513	0.00988247	7.87376	7.88821	7.66713	7.80835	7.9035	7.94192	7.93152	7.88099	7.82243	7.82479	7.95445	7.91418
Marf1	0.0190899	0.286046	24	20	0.631404	8.73513	0.629984	0.0721208	9.26522	8.28574	8.06431	8.44308	9.17089	9.25574	8.87724	8.37743	8.383	8.09069	9.43626	9.17193
Ric8b	0.0190899	0.286046	24	20	0.446048	4.60342	0.421858	0.09164	4.27408	4.02521	4.13856	4.16315	4.70809	5.37856	4.33365	4.21848	4.56321	4.63696	5.1967	5.60441
Ndfip2	0.0190899	0.286046	24	20	0.410321	8.18902	0.411285	0.050224	8.56162	7.84077	7.71559	8.03408	8.59245	8.38495	8.23601	8.20567	7.64718	7.95464	8.6779	8.41742
Szrd1	0.0190899	0.286046	24	20	0.408287	10.9109	0.397893	0.0364676	11.2881	10.5873	10.4301	11.0442	11.4237	11.0311	11.076	10.5837	10.5356	10.6092	11.1629	11.1585
Wasf3	0.0190899	0.286046	24	20	0.369492	8.44729	0.31117	0.0368366	8.79651	8.21855	7.92713	8.04487	8.97264	8.52516	8.47024	8.32835	8.27016	8.38005	8.98791	8.44586
Srsf10	0.0190899	0.286046	24	20	0.349216	3.0971	0.303992	0.0981537	3.20754	2.71185	2.68663	2.71549	2.86405	3.94818	2.88405	2.87599	2.76098	3.74887	3.31659	3.44503
Kcnk7	0.0190899	0.286046	24	20	0.338494	3.71775	0.372843	0.100287	3.31728	3.15437	3.03618	3.60057	3.92759	4.66317	3.19299	3.62648	3.41944	4.06788	4.27429	4.33272
Tubal3	0.0190899	0.286046	24	20	0.335495	6.38073	0.411511	0.0644928	6.56387	6.17155	5.61671	6.2185	6.55063	7.36386	6.23735	6.08279	5.93723	6.64464	7.2329	5.94872
Was	0.0190899	0.286046	24	20	0.300853	6.12485	0.295366	0.0482242	6.28615	5.78006	5.8952	6.09839	6.3284	6.17219	5.98425	5.94735	5.75792	5.86367	6.94698	6.43762
Ctdnep1	0.0190899	0.286046	24	20	0.282173	3.43073	0.407578	0.118802	3.21037	3.25405	2.76618	3.68965	3.37749	3.92872	3.63602	3.32744	2.61081	3.55306	3.89121	3.92372
Gm527	0.0190899	0.286046	24	20	0.252423	10.3681	0.250904	0.0241996	10.503	10.094	10.1362	9.94875	10.5141	10.6801	10.2513	10.3966	10.1444	10.4568	10.4799	10.8121
S100a11	0.0190899	0.286046	24	20	0.249596	6.80195	0.237074	0.0348539	7.02291	6.44781	6.62857	6.76666	7.01804	7.02227	6.798	6.62272	6.50563	6.84729	6.96708	6.97637
Rpl13	0.0190899	0.286046	24	20	0.242438	3.66073	0.28708	0.0784216	3.85017	3.50363	3.15521	3.66853	3.4944	4.34441	3.50471	3.48086	3.24979	3.90922	4.16908	3.59871
Nebl	0.0190899	0.286046	24	20	0.232041	4.97768	0.276141	0.055476	5.04246	4.74603	4.32763	4.87473	4.96921	5.62431	4.69214	4.71966	4.83133	5.40958	5.17136	5.32367
Gdf3	0.0190899	0.286046	24	20	0.226618	9.1554	0.21314	0.0232802	9.23055	9.11283	8.88884	8.87042	9.3741	9.21749	9.20205	8.96452	8.99216	9.07328	9.62635	9.31226
AB124611	0.0190899	0.286046	24	20	0.225914	10.0281	0.223056	0.0222431	10.2375	9.8878	9.77191	9.99436	10.2874	10.1001	10.1575	9.84808	9.86355	9.8618	10.0862	10.2404
Gpr88	0.0190899	0.286046	24	20	0.225461	7.64499	0.211954	0.0277245	7.66014	7.34573	7.44654	7.49549	7.66378	7.95958	7.70485	7.38316	7.54356	7.71853	7.84832	7.97023
Nnmt	0.0190899	0.286046	24	20	0.224952	3.75286	0.364908	0.0972347	3.75547	3.55425	3.40468	3.48616	3.81683	4.54439	3.60016	3.70318	3.20202	4.01115	3.6556	4.30042
Atp5k	0.0190899	0.286046	24	20	0.212097	7.28823	0.21555	0.029575	7.2502	7.2852	7.01737	7.14687	7.64378	7.33917	7.46953	7.11515	6.97623	7.3012	7.40503	7.50901
Btrc	0.0190899	0.286046	24	20	0.210461	5.83977	0.243036	0.0416175	5.76967	5.76413	5.23801	5.93661	6.02129	6.043	6.12869	5.70313	5.53315	5.8937	6.19136	5.85446
Zfp511	0.0190899	0.286046	24	20	0.205575	6.47565	0.217778	0.0336303	6.55421	6.32451	6.12055	6.35664	6.43011	7.03287	6.27726	6.22134	6.06761	6.9971	6.90243	6.42321
Zfp414	0.0190899	0.286046	24	20	0.201967	8.41593	0.221356	0.0263021	8.52708	8.32779	8.06856	8.5825	8.69431	8.6762	8.41603	8.29162	8.26844	8.10058	8.60103	8.437
Olfml3	0.0190899	0.286046	24	20	0.200603	8.05334	0.191892	0.0238276	8.15797	7.80194	7.84202	8.02653	8.15724	8.22355	8.29505	7.876	7.93557	7.97526	8.17867	8.17029
Atp1a2	0.0190899	0.286046	24	20	0.199575	10.1709	0.259893	0.0255526	10.364	10.0209	9.80211	10.2927	10.378	10.3773	9.93829	10.163	9.68339	10.2332	10.2366	10.5616
Lsr	0.0190899	0.286046	24	20	0.191419	3.87551	0.189579	0.0489171	3.69075	3.62554	3.66989	3.65435	3.92443	4.597	3.74442	3.69955	3.62506	4.33382	3.96919	3.97213
Klhl41	0.0190899	0.286046	24	20	0.177594	3.57531	0.184751	0.0516742	3.45484	3.47141	2.95318	3.66942	3.57505	3.94818	3.3667	3.17893	3.28219	4.38035	3.67676	3.94667
Ly6g5c	0.0190899	0.286046	24	20	0.168196	8.56191	0.177368	0.0207159	8.62573	8.42139	8.50962	8.53568	8.65879	8.84477	8.5922	8.36387	8.35061	8.41952	8.88743	8.53333
Dhx38	0.0190899	0.286046	24	20	0.168114	3.89078	0.3694	0.0949425	3.76385	3.80762	3.54103	3.99007	3.83206	4.78695	3.56734	3.70236	3.28754	4.00247	3.84305	4.56504
Frrs1	0.0190899	0.286046	24	20	0.166457	9.02719	0.162212	0.0179692	9.14376	8.9337	8.74843	8.99943	9.31414	8.98477	8.85319	8.9005	8.827	9.07706	9.25122	9.29308
Ttc14	0.0190899	0.286046	24	20	0.162561	4.35281	0.289364	0.0664776	4.26844	4.23025	3.94373	4.21625	4.35125	5.1521	3.91092	4.30661	4.07573	4.45338	4.49087	4.83422
Ap4e1	0.0190899	0.286046	24	20	0.154643	5.31149	0.248084	0.046707	5.18936	5.49237	5.05455	5.27038	5.37245	5.5651	5.17237	5.16003	4.76063	5.375	5.49449	5.83117
Htr2c	0.0190899	0.286046	24	20	0.149318	9.132	0.1723	0.0188677	9.32751	8.9744	8.84328	9.24086	9.19734	9.3023	9.1569	8.94683	8.94245	9.25694	9.04724	9.34798
Larp1	0.0190899	0.286046	24	20	0.13906	12.4655	0.134917	0.0108233	12.4046	12.3964	12.2556	12.3791	12.3522	12.6078	12.8621	12.3679	12.3404	12.4657	12.5763	12.5777
Olfr1280	0.0190899	0.286046	24	20	0.137416	11.4232	0.160644	0.014063	11.2662	11.4431	11.3386	11.2623	11.4597	11.7331	11.4556	11.3169	11.1184	11.4792	11.5983	11.6069
Olfr1080	0.0190899	0.286046	24	20	0.125277	8.77196	0.154437	0.0176058	8.64797	8.67844	8.45942	8.71899	8.79763	9.10048	8.60104	8.77431	8.602	8.87656	8.94895	9.0577
Cpne5	0.0190899	0.286046	24	20	0.118435	8.24631	0.122347	0.0148366	8.23885	8.14721	8.03431	8.28409	8.30707	8.28957	8.20684	8.2333	8.14462	8.10006	8.52751	8.44222
Usf2	0.0190899	0.286046	24	20	0.115109	4.1824	0.152024	0.0363485	4.02166	3.99837	3.99098	3.99451	4.13002	4.75987	4.12318	4.09694	3.89696	4.62843	4.29384	4.25408
Mag	0.0190899	0.286046	24	20	0.115109	4.1824	0.152024	0.0363485	4.02166	3.99837	3.99098	3.99451	4.13002	4.75987	4.12318	4.09694	3.89696	4.62843	4.29384	4.25408
Hamp2	0.0190899	0.286046	24	20	0.115109	4.1824	0.152024	0.0363485	4.02166	3.99837	3.99098	3.99451	4.13002	4.75987	4.12318	4.09694	3.89696	4.62843	4.29384	4.25408
Hamp	0.0190899	0.286046	24	20	0.115109	4.1824	0.152024	0.0363485	4.02166	3.99837	3.99098	3.99451	4.13002	4.75987	4.12318	4.09694	3.89696	4.62843	4.29384	4.25408
Atg2a	0.0190899	0.286046	24	20	0.114496	8.45097	0.121375	0.0143623	8.65438	8.30811	8.29961	8.442	8.41459	8.51439	8.38901	8.35035	8.22921	8.64697	8.49118	8.67187
Car3	0.0190899	0.286046	24	20	0.113028	9.40825	0.121936	0.0129605	9.64879	9.08906	9.26555	9.39421	9.41154	9.48213	9.42715	9.36918	9.33671	9.41744	9.55695	9.5003
Ephb1	0.0190899	0.286046	24	20	0.106303	8.51232	0.10484	0.0123163	8.57546	8.33293	8.44699	8.54797	8.51273	8.64126	8.53327	8.40679	8.42907	8.46299	8.61262	8.64573
Ddah2	0.0190899	0.286046	24	20	0.0904538	5.85898	0.326791	0.0557761	5.78886	5.99442	5.22996	5.85225	5.924	6.57249	5.88817	5.83426	5.38202	5.90691	5.90895	6.02544
Dip2a	0.0190899	0.286046	24	18	1.25939	3.77844	0.894084	0.236628	3.01125	2.78333	2.68261	4.56931	4.87056	3.88089	3.43906	3.05301	2.69025	5.04497	5.57147	3.7446
Tfb2m	0.0190899	0.286046	24	18	0.737588	5.30917	1.05313	0.198361	5.40787	5.02444	4.38358	5.77609	5.94313	6.40338	5.52094	3.28263	4.73242	5.65336	7.2296	4.35259
Nr1d2	0.0190899	0.286046	24	18	0.646508	6.22899	0.555957	0.0892532	5.98796	5.74804	6.23747	5.83861	6.8504	6.67907	5.69384	5.5756	5.72119	6.52766	6.74628	7.14176
Gpatch8	0.0190899	0.286046	24	18	0.627012	6.04361	0.596261	0.0986597	5.64809	6.0993	6.1436	6.22824	6.63087	6.24886	5.57374	5.32043	4.57392	6.92866	6.91171	6.21594
Sval3	0.0190899	0.286046	24	18	0.611954	3.73439	0.482528	0.129212	3.74761	2.93937	2.85555	3.79837	3.87806	4.04265	3.18866	3.54219	3.2805	4.76928	5.1517	3.61869
Tspan8	0.0190899	0.286046	24	18	0.487658	5.30979	0.608262	0.114555	5.1963	4.78459	5.27295	4.62608	6.09221	5.96427	4.97618	4.8316	4.87754	5.10606	6.3926	5.59713
Mad2l2	0.0190899	0.286046	24	18	0.48289	3.78738	0.362312	0.0956629	3.59017	3.318	3.2636	3.75168	3.76013	4.34194	3.33891	3.47179	3.70062	4.10979	4.24383	4.55811
Pbk	0.0190899	0.286046	24	18	0.473423	9.74097	0.533545	0.0547733	9.99767	9.06962	9.25444	10.0149	10.0398	9.96968	9.88802	9.32092	9.12584	9.80329	10.076	10.3315
Amot	0.0190899	0.286046	24	18	0.417681	3.46657	0.425442	0.122727	2.81532	3.27248	2.89926	3.67984	3.85847	3.7664	3.0789	3.17318	3.28083	3.32529	4.99548	3.45336
Olfr731	0.0190899	0.286046	24	18	0.414213	4.90008	0.330174	0.0673814	4.92453	4.48936	4.486	4.87016	4.62779	5.59439	4.59332	4.36203	4.90392	5.24374	5.24484	5.46087
Lamp2	0.0190899	0.286046	24	18	0.393052	3.76748	0.307637	0.081656	3.3824	3.36613	3.66965	3.66104	3.68146	4.42602	3.82142	3.33656	3.49776	4.08818	4.23484	4.04429
Nup210	0.0190899	0.286046	24	18	0.378183	4.49315	0.343078	0.0763558	4.43365	4.18804	4.33205	4.49294	4.47904	5.3562	4.03042	4.06113	4.19146	5.0284	4.7611	4.56337
Plekha8	0.0190899	0.286046	24	18	0.377946	5.4085	0.343832	0.0635725	5.29672	4.84275	5.3747	5.31847	5.42997	6.27597	5.08591	4.92526	5.06834	6.24022	5.43014	5.61361
Ticam2	0.0190899	0.286046	24	18	0.367245	3.28587	0.405777	0.123491	3.00448	2.90479	3.14958	3.05056	3.26797	3.9254	2.91516	2.97822	2.89127	3.34175	4.05276	3.94856
Brwd3	0.0190899	0.286046	24	18	0.365921	8.99047	0.332383	0.0369705	9.12667	8.51655	8.48933	8.8529	9.18712	9.10719	8.82252	8.75929	8.72438	9.4084	9.35161	9.53972
Spg11	0.0190899	0.286046	24	18	0.359921	3.70277	0.33674	0.0909428	3.69274	3.44466	3.51186	4.02513	3.87323	3.94818	3.05528	3.39018	3.37795	3.86709	4.37451	3.87245
Zfp369	0.0190899	0.286046	24	18	0.357473	8.41357	0.273576	0.032516	7.96311	8.17699	8.28206	8.50264	8.57528	8.44205	8.31418	7.7729	8.49848	8.32193	9.03334	9.07982
Trip10	0.0190899	0.286046	24	18	0.356157	5.54569	0.268536	0.0484224	5.13359	5.25852	5.39609	5.52562	5.57978	5.98438	5.49686	5.09658	5.3247	5.98681	5.93225	5.83312
Fam227b	0.0190899	0.286046	24	18	0.342659	3.78519	0.415943	0.109887	3.92514	3.40083	4.05464	3.51233	4.07556	4.19037	3.41809	3.139	3.38205	3.91349	4.59708	3.81374
Osgep	0.0190899	0.286046	24	18	0.33884	5.5046	0.335205	0.0608953	5.64596	5.20862	5.19686	5.66415	5.46037	5.74874	5.48452	5.1715	4.92451	5.92051	5.92977	5.69972
Mast1	0.0190899	0.286046	24	18	0.333088	4.36637	0.342499	0.0784403	4.32291	4.17164	4.22783	4.18847	4.42317	4.98825	4.10017	3.86163	4.06649	4.68488	4.52902	4.83198
Lrit1	0.0190899	0.286046	24	18	0.306381	4.52745	0.363727	0.0803382	4.55743	4.17082	4.24488	4.3854	4.23349	5.46235	4.20433	4.10504	4.40196	4.61796	5.24214	4.70362
Rragc	0.0190899	0.286046	24	18	0.303127	9.72503	0.215578	0.0221673	9.43303	9.3709	9.49805	9.81965	9.77984	9.89976	9.73861	9.43868	9.58906	10.0164	10.1595	9.95684
Hoxd9	0.0190899	0.286046	24	18	0.276392	3.75072	0.234833	0.06261	3.68338	3.31202	3.64572	3.50051	3.81185	3.87888	3.73781	3.28731	3.72892	4.05203	4.08669	4.28356
Fabp4	0.0190899	0.286046	24	18	0.266109	7.22586	0.190385	0.0263477	7.2789	6.95705	7.02615	7.27748	7.12973	7.33588	6.99296	6.93289	7.07447	7.5763	7.44831	7.68017
Pygo1	0.0190899	0.286046	24	18	0.261871	5.36026	0.213692	0.039866	5.18591	5.18312	4.97286	5.43885	5.56663	5.69785	5.10375	5.29955	5.33575	5.34536	5.6267	5.56676
Gm609	0.0190899	0.286046	24	18	0.26173	8.29011	0.248614	0.0299893	8.41258	7.8918	7.93652	8.41089	8.25611	8.48116	8.15077	8.24735	7.99202	8.43363	8.55585	8.71259
Efnb3	0.0190899	0.286046	24	18	0.252855	7.63704	0.163229	0.0213733	7.49587	7.50159	7.43169	7.56551	7.51454	7.92534	7.47126	7.32014	7.47273	8.19937	7.93731	7.80907
Mbtps1	0.0190899	0.286046	24	18	0.24795	5.74447	0.19696	0.0342869	5.56497	5.55731	5.5265	5.81366	5.92889	5.91131	5.63393	5.60309	5.51822	6.00006	6.20374	5.67192
Aph1c	0.0190899	0.286046	24	18	0.24795	5.74447	0.19696	0.0342869	5.56497	5.55731	5.5265	5.81366	5.92889	5.91131	5.63393	5.60309	5.51822	6.00006	6.20374	5.67192
Cldn13	0.0190899	0.286046	24	18	0.246888	5.77286	0.189637	0.0328498	5.73907	5.66421	5.48719	5.8147	5.79759	6.07125	5.46559	5.61373	5.62649	6.02952	6.10247	5.86248
Epor	0.0190899	0.286046	24	18	0.246391	9.47921	0.23461	0.0247499	9.26924	9.23474	9.22127	9.27357	9.82353	9.61682	9.51499	9.36697	9.33635	9.46683	9.89091	9.73536
Etfb	0.0190899	0.286046	24	18	0.239289	7.65564	0.272767	0.0356296	7.58479	7.53191	7.44074	7.4967	7.86888	7.77963	7.78594	7.10845	7.42436	7.99251	8.0884	7.7654
Coprs	0.0190899	0.286046	24	18	0.233678	8.7815	0.278353	0.0316976	8.74952	8.55559	8.51721	8.88267	8.98188	9.08339	8.82742	8.39996	8.63463	8.79531	8.80483	9.14563
Fbxo24	0.0190899	0.286046	24	18	0.22488	3.95085	0.217618	0.0550812	3.93784	3.86224	3.41193	4.04664	3.82539	4.37744	3.78926	3.76699	3.87142	4.10558	4.23354	4.18196
Dusp15	0.0190899	0.286046	24	18	0.22006	6.39895	0.247263	0.0386411	6.20461	6.34418	6.28995	6.35206	6.38614	6.91258	6.34818	6.20237	5.97907	6.52193	6.737	6.50937
Bag3	0.0190899	0.286046	24	18	0.220051	9.49485	0.198139	0.020868	9.45447	9.47052	9.039	9.59907	9.69013	9.65949	9.25181	9.44038	9.29128	9.70179	9.76204	9.57822
E2f5	0.0190899	0.286046	24	18	0.219875	8.89384	0.168525	0.0189485	8.87006	8.63893	8.69215	9.00731	8.93412	8.97757	8.70758	8.73987	8.77782	9.06498	9.1143	9.20141
Ctsq	0.0190899	0.286046	24	18	0.215215	8.56488	0.170652	0.0199246	8.44544	8.37618	8.23783	8.63703	8.86788	8.44067	8.58167	8.33611	8.52661	8.74999	8.83411	8.74498
Scd1	0.0190899	0.286046	24	18	0.204987	8.0827	0.179669	0.0222288	8.02181	7.93931	7.83986	8.15362	8.19314	8.28518	7.88802	7.98062	7.91216	8.24799	8.41254	8.11817
Bcdin3d	0.0190899	0.286046	24	18	0.19592	8.70439	0.347512	0.0399238	8.86321	8.46578	8.32992	8.72486	9.43381	8.96007	8.56809	8.38446	8.65276	8.57611	8.87867	8.61492
Slc6a5	0.0190899	0.286046	24	18	0.195263	9.10954	0.281497	0.0309014	9.30335	8.88962	8.77795	9.23659	9.45437	9.21015	9.17742	8.88515	8.89655	8.97196	9.33947	9.17189
Tcf7l2	0.0190899	0.286046	24	18	0.194145	8.97061	0.207463	0.023127	9.07566	8.71713	8.65558	9.15115	9.09845	9.06377	8.94867	8.81958	8.83695	8.96467	9.12216	9.1936
Epb41l1	0.0190899	0.286046	24	18	0.193839	3.97403	0.156707	0.0394328	3.87615	3.54899	3.79519	3.88319	4.50678	3.98143	3.8414	4.1537	3.80353	4.2291	4.15521	3.91366
Ccna1	0.0190899	0.286046	24	18	0.193571	8.69766	0.14315	0.0164584	8.6888	8.47973	8.45599	8.79488	8.85708	8.50476	8.83451	8.46723	8.58353	8.90984	8.94617	8.84938
Olfr613	0.0190899	0.286046	24	18	0.172731	7.76223	0.172403	0.0222106	7.76645	7.59431	7.52686	7.83897	7.8296	8.03618	7.63074	7.66409	7.62469	7.87077	7.93446	7.82962
Ddb2	0.0190899	0.286046	24	18	0.169795	5.78825	0.172535	0.0298078	5.68786	5.62913	5.74631	5.9	5.80045	6.17112	5.68353	5.561	5.61636	5.92433	5.91653	5.82237
Hs3st6	0.0190899	0.286046	24	18	0.16809	5.04579	0.12276	0.0243292	5.04273	4.77994	5.03765	5.0628	5.04	5.26719	4.78223	5.00081	4.93053	5.19188	5.2154	5.19831
Ifna13	0.0190899	0.286046	24	18	0.166497	5.44359	0.215782	0.0396396	5.49224	5.2942	5.26274	5.55936	5.9556	5.55376	5.42751	5.07374	5.43222	5.51968	5.59112	5.16091
Treml2	0.0190899	0.286046	24	18	0.164311	5.93854	0.245297	0.041306	5.93779	5.78093	5.83324	5.98803	6.28699	6.01811	5.99321	5.43545	5.81413	6.02952	5.88624	6.25883
Trim59	0.0190899	0.286046	24	18	0.163472	8.69317	0.126886	0.014596	8.72393	8.538	8.50719	8.8344	8.66265	8.72283	8.60544	8.4755	8.63029	8.8542	8.92482	8.83884
Bet1l	0.0190899	0.286046	24	18	0.155877	7.87432	0.150288	0.0190859	7.89513	7.52699	7.54018	7.72912	8.07573	7.91277	7.83519	8.0291	7.7259	8.03869	8.10597	8.0771
Ddx43	0.0190899	0.286046	24	18	0.147425	7.34171	0.123317	0.0167968	7.28549	7.09932	7.22889	7.28494	7.37264	7.46994	7.37017	7.21409	7.16278	7.70884	7.53403	7.36935
Fgd5	0.0190899	0.286046	24	18	0.129633	4.68513	0.245635	0.0524287	4.715	4.53324	4.53206	4.74635	4.89664	4.72695	4.77521	4.15015	4.62874	4.66398	5.20412	4.64916
Tnfsf11	0.0190899	0.286046	24	18	0.120399	9.69728	0.115768	0.0119382	9.62571	9.44258	9.555	9.7481	9.85705	9.6914	9.7929	9.54725	9.69966	9.76591	9.88462	9.75718
Ribc1	0.0190899	0.286046	24	18	0.11818	8.87325	0.103087	0.0116177	8.87223	8.75357	8.78676	8.95251	8.96861	8.85488	8.77138	8.83868	8.75381	8.85398	9.05702	9.01557
Tusc1	0.0190899	0.286046	24	18	0.0992354	11.346	0.141584	0.0124787	11.4334	11.267	11.2077	11.4956	11.5232	11.3976	11.3028	11.1393	11.3024	11.2669	11.4431	11.3735
Colq	0.0190899	0.286046	24	18	0.0977635	9.9331	0.0735965	0.00740921	9.72178	9.92629	9.83275	9.98031	9.97715	9.9703	9.94877	9.77158	9.92347	9.96411	10.1329	10.0478
Olfr1317	0.0190899	0.286046	24	18	0.0685425	9.05416	0.0723805	0.00799417	8.99957	8.93277	9.02372	9.20487	9.09582	9.07654	9.07607	8.92512	9.04652	9.00742	9.23122	9.03024
Ugt2b37	0.0190899	0.286046	24	18	0.0587546	9.49006	0.116904	0.0123185	9.55932	9.29124	9.47035	9.49113	9.53609	9.49882	9.44994	9.2035	9.51188	9.56479	9.81149	9.49219
Axdnd1	0.0190899	0.286046	24	16	0.947036	3.59654	0.806494	0.224242	2.88066	2.68342	2.92364	4.04605	3.12509	4.96896	2.61409	2.9273	3.10331	6.02952	4.61841	3.23803
Trdn	0.0190899	0.286046	24	16	0.732597	5.44119	0.624397	0.114754	4.84349	4.75219	4.86685	6.69966	5.34231	5.46475	5.15365	4.82416	5.14547	5.86987	6.37971	5.95222
Hmcn1	0.0190899	0.286046	24	16	0.587961	5.0169	0.467907	0.0932662	4.17563	4.38889	4.77142	4.92905	5.12746	6.027	4.49829	4.74078	4.9657	5.68902	5.79268	5.09687
Ern1	0.0190899	0.286046	24	16	0.583946	3.10686	0.410828	0.132232	2.65352	2.50725	2.74351	3.1651	2.92636	3.9012	2.57249	2.80702	2.83921	4.1108	3.55284	3.50307
Gpr12	0.0190899	0.286046	24	16	0.543222	4.09582	0.425777	0.103954	3.67988	3.56646	4.00645	4.33544	3.81145	5.04759	3.64462	3.65879	3.80051	4.568	4.64457	4.38605
Rela	0.0190899	0.286046	24	16	0.340594	4.69241	0.374133	0.0797315	4.41225	4.75159	4.47932	5.06748	5.3385	4.48494	4.42117	4.29444	4.43945	4.77737	4.96506	4.87737
Sp7	0.0190899	0.286046	24	16	0.339623	3.99192	0.346357	0.0867644	3.68386	3.52247	3.77637	4.12693	4.12646	4.75078	3.6464	3.78371	3.8767	4.17703	4.27175	4.16059
Abce1	0.0190899	0.286046	24	16	0.329022	8.02422	0.322021	0.0401311	7.72139	7.8297	7.64267	8.39514	8.3777	8.21991	7.93851	7.74645	7.94567	8.21239	8.31052	7.95059
Depdc1a	0.0190899	0.286046	24	16	0.32459	4.06767	0.254105	0.0624694	3.78417	3.66139	3.83246	3.99411	4.1242	4.47749	3.7707	3.87808	4.02222	4.73623	4.34705	4.18396
Olfr1045	0.0190899	0.286046	24	16	0.279881	5.90687	0.238378	0.0403562	5.7739	5.67921	5.55159	6.13213	6.16026	5.94125	5.4393	5.87168	5.91491	6.0464	6.19587	6.17587
Psma3	0.0190899	0.286046	24	16	0.273902	4.83673	0.308574	0.0637981	4.57344	4.20394	4.69508	4.80911	4.76795	4.92884	4.38824	4.73761	4.60375	6.21071	5.40862	4.71346
Morc2a	0.0190899	0.286046	24	16	0.248672	5.02025	0.256613	0.0511157	3.99016	4.39337	5.00798	5.23123	5.19548	5.17652	4.84925	5.05544	5.14123	5.27123	5.64366	5.28742
Spdef	0.0190899	0.286046	24	16	0.237491	4.5467	0.178874	0.0393414	4.39932	4.14546	4.4078	4.73942	4.51069	4.60221	4.27817	4.59057	4.41059	4.96024	4.86939	4.64656
Naprt	0.0190899	0.286046	24	16	0.232038	5.52152	0.3075	0.0556913	5.26041	5.01862	5.6432	5.62516	5.96909	5.70947	5.47011	5.313	5.38471	5.40315	5.87546	5.58583
Cacna2d3	0.0190899	0.286046	24	16	0.231055	5.36104	0.182536	0.0340487	5.30117	5.07542	5.14856	5.48396	5.47061	5.22474	5.10584	5.13914	5.38385	5.46074	5.57828	5.96016
Vps50	0.0190899	0.286046	24	16	0.227628	4.54814	0.177278	0.038978	4.4025	4.24603	4.3727	4.41875	4.5607	4.80324	4.29742	4.47392	4.48331	4.91551	4.9489	4.6547
Slc1a1	0.0190899	0.286046	24	16	0.225626	8.81692	0.219187	0.0248598	8.60453	8.69314	8.77141	9.09078	8.9586	8.97207	8.60857	8.48435	8.79031	9.2105	8.77406	8.84475
Doc2b	0.0190899	0.286046	24	16	0.215371	4.3506	0.407086	0.0935701	4.14163	3.99344	4.31037	4.19965	5.31306	4.82967	3.96766	4.11411	4.3368	4.56044	4.42084	4.01957
Ttf2	0.0190899	0.286046	24	16	0.174049	5.23996	0.205947	0.0393031	5.27447	4.87329	5.37022	5.29364	5.31443	5.41338	5.07681	5.04767	5.06812	5.58152	5.43123	5.13476
Olfr92	0.0190899	0.286046	24	16	0.127682	8.48906	0.169066	0.0199157	8.46361	8.32971	8.41258	8.67059	8.75408	8.39648	8.34426	8.3311	8.53488	8.39621	8.72303	8.51214
Spink5	0.0190899	0.286046	24	16	0.104744	6.57926	0.100984	0.0153489	6.4485	6.46144	6.56285	6.62797	6.60833	6.4798	6.55979	6.3897	6.59302	6.71222	6.84303	6.66446
Zfp60	0.0190899	0.286046	24	16	0.103223	8.56314	0.0629836	0.0073552	8.34174	8.48702	8.50086	8.56657	8.68539	8.51722	8.52729	8.49652	8.62861	8.69928	8.64457	8.66258
Ube2e2	0.0190899	0.286046	24	16	0.0914876	8.75944	0.0958449	0.0109419	8.52049	8.65878	8.76823	8.89703	8.85437	8.89238	8.75522	8.69355	8.71877	8.77402	8.79579	8.78469
Hif1a	0.0190899	0.286046	24	14	1.03473	4.06876	0.889483	0.218613	3.07981	3.43829	3.53143	3.77596	4.64552	3.1865	3.04128	3.227	4.69465	5.87325	6.11014	4.22131
Lhx9	0.0190899	0.286046	24	14	0.589885	3.56817	0.824236	0.230997	3.16485	3.27604	3.52131	4.52611	4.38699	4.25368	2.97612	2.52218	3.53362	3.87283	3.86106	2.92328
C1ql2	0.0190899	0.286046	24	14	0.456561	3.95214	0.512713	0.12973	3.22256	3.52717	4.21167	4.43336	3.95541	4.18774	3.35437	4.11019	3.52466	4.94851	4.46742	3.48257
Psmb8	0.0190899	0.286046	24	14	0.417146	9.62933	0.490468	0.0509348	8.77214	9.76807	9.53064	9.99835	10.0659	9.42584	9.30436	8.85633	9.58839	10.2462	9.98137	10.0143
Nrbp2	0.0190899	0.286046	24	14	0.415515	3.18596	0.549858	0.172588	2.70549	2.93034	3.06199	3.67749	3.27044	3.05397	2.52353	2.39428	3.00458	4.16479	3.59975	3.84483
H2-Oa	0.0190899	0.286046	24	14	0.301153	10.0856	0.326375	0.0323605	9.34274	10.2984	10.0207	10.3344	10.4638	9.73096	9.8954	9.76237	10.1551	10.5834	10.308	10.1319
Zfp277	0.0190899	0.286046	24	14	0.288111	6.73917	0.399183	0.0592332	6.3185	6.77285	6.5325	6.84872	7.34389	6.70616	5.90529	6.74299	6.73713	7.45037	6.83948	6.67218
Col11a2	0.0190899	0.286046	24	14	0.286762	9.78315	0.285276	0.02916	9.03389	9.92392	9.80221	9.99097	9.95291	9.3631	9.78587	9.3424	9.83528	10.2959	10.1243	9.94704
Bcap29	0.0190899	0.286046	24	14	0.279177	6.63004	0.313402	0.04727	6.26567	6.34568	6.65161	7.02391	6.62662	6.2666	6.07458	6.79248	6.61172	7.2873	6.96273	6.65154
Tapbpl	0.0190899	0.286046	24	14	0.273994	4.15198	0.381473	0.0918773	3.86164	3.87111	3.99229	4.57366	4.01701	4.69481	3.59458	4.02431	4.01335	5.02037	4.34751	3.81311
Errfi1	0.0190899	0.286046	24	14	0.25955	6.14767	0.333828	0.0543015	6.12791	6.02135	6.09636	6.48752	6.18605	6.43558	5.94516	5.65048	6.15404	6.55392	6.46214	5.65158
Rfx3	0.0190899	0.286046	24	14	0.228855	4.13225	0.296434	0.0717367	3.86679	3.93039	3.93299	4.41946	4.16538	4.51306	3.89081	3.90979	3.9411	4.38659	4.715	3.9156
Acsm4	0.0190899	0.286046	24	14	0.22276	5.81837	0.279721	0.0480754	5.57918	5.73496	5.9566	6.03477	5.96848	6.24031	5.51329	5.51544	5.74852	6.14136	5.82526	5.56226
Ugt8a	0.0190899	0.286046	24	14	0.202594	4.22387	0.351047	0.0831105	3.81468	4.14733	4.14751	4.43862	4.46076	4.64337	3.6246	3.94003	4.03503	4.76437	4.29178	4.37831
Zscan25	0.0190899	0.286046	24	14	0.185856	11.6146	0.216056	0.018602	11.1356	11.6496	11.5729	11.7316	11.8316	11.521	11.4763	11.2829	11.7333	11.854	11.8046	11.7822
Ctsb	0.0190899	0.286046	24	14	0.1798	3.26274	0.319031	0.09778	2.88557	3.1697	3.1538	3.59806	3.47067	3.55847	2.86269	3.06441	2.97032	3.76171	3.3162	3.3413
Adh5	0.0190899	0.286046	24	14	0.155794	4.68483	0.223921	0.0477969	4.70626	4.54819	4.75252	4.88743	4.88155	4.62667	4.44611	4.57262	4.08172	5.06939	4.82567	4.81982
Sdhaf2	0.0190899	0.286046	24	14	0.154502	8.28659	0.227987	0.0275127	8.17503	8.18217	8.39531	8.5609	8.56075	8.45075	7.95332	8.23122	8.24805	8.33151	8.30865	8.04138
Prg2	0.0190899	0.286046	24	14	0.150912	7.66049	0.156427	0.02042	7.36353	7.50276	7.64232	7.86811	7.78706	7.55021	7.47994	7.69347	7.69067	7.73068	7.88928	7.7278
Nes	0.0190899	0.286046	24	14	0.15045	7.95181	0.209802	0.0263842	7.81419	7.85678	7.9879	8.06216	8.31864	8.09571	7.80806	7.87506	8.0057	8.1334	7.9686	7.4955
Hspg2	0.0190899	0.286046	24	14	0.144184	7.37587	0.166228	0.0225367	7.08146	7.36101	7.18047	7.52957	7.46151	7.37735	7.42842	7.12763	7.45109	7.757	7.50245	7.25246
Olfr933	0.0190899	0.286046	24	14	0.111798	7.28651	0.20329	0.0278995	7.09671	7.06286	7.16261	7.67582	7.34614	7.31514	7.0519	7.26903	7.15043	7.46961	7.45911	7.3788
Fam114a1	0.0190899	0.286046	24	14	0.105048	8.58609	0.156659	0.0182457	8.36949	8.5872	8.60643	8.7661	8.64679	8.56678	8.32556	8.49421	8.48079	8.80105	8.67155	8.71715
Svil	0.0190899	0.286046	24	14	0.102014	10.161	0.0889771	0.00875674	10.1209	10.084	10.0968	10.2278	10.2606	10.1319	10.0508	10.0949	10.3136	10.2614	10.2101	10.079
Npl	0.0190899	0.286046	24	12	0.745448	6.11703	0.689505	0.112719	5.68323	5.20832	6.46881	6.52599	6.74209	5.04307	5.57461	6.03822	7.23733	6.86223	6.08685	5.93356
Sh3pxd2b	0.0190899	0.286046	24	12	0.740116	5.39914	0.922158	0.170797	3.81916	4.71253	6.18957	5.92901	5.31174	4.55164	5.27224	5.12378	5.47814	7.49802	5.77243	5.1314
Hsd17b1	0.0190899	0.286046	24	12	0.603035	6.76189	0.741956	0.109726	5.85228	6.661	6.67982	7.44047	7.35598	4.5489	7.01171	6.68468	7.41232	8.20771	6.75358	6.53422
Cyb5d1	0.0190899	0.286046	24	12	0.570543	6.34728	0.513066	0.0808324	5.58226	6.16903	6.48373	6.87622	6.71053	5.59278	6.475	5.67468	6.95803	6.75116	6.71037	6.18362
Ahnak2	0.0190899	0.286046	24	12	0.539106	6.1722	0.586881	0.0950845	4.93001	6.28259	6.79917	6.50176	6.61052	6.18641	5.75735	5.84238	6.13773	6.6578	6.59907	5.76165
Grin2c	0.0190899	0.286046	24	12	0.533891	5.11791	0.776041	0.151632	4.75169	5.07921	5.33802	5.89955	5.02742	5.30735	4.31819	5.40931	5.98664	5.85883	5.46503	2.97364
Arhgap30	0.0190899	0.286046	24	12	0.371446	6.88688	0.531463	0.0771703	5.49358	7.19806	7.06765	7.21773	7.00777	6.59253	6.98599	6.86318	7.74114	7.32271	7.18711	5.96515
BC005537	0.0190899	0.286046	24	12	0.334274	8.40435	0.361899	0.0430609	7.88677	8.25476	8.34443	8.84883	8.60026	7.99595	7.91483	8.57492	8.39494	8.77204	8.88099	8.38347
Szt2	0.0190899	0.286046	24	12	0.293457	8.45403	0.275045	0.0325342	8.07472	8.52264	8.67896	8.83445	8.54298	8.02601	8.23758	8.41497	8.93487	8.28471	8.63895	8.25748
Slc9a3r2	0.0190899	0.286046	24	12	0.27819	7.05079	0.264785	0.037554	6.93406	6.86473	7.24992	7.38445	7.29399	6.72903	6.85414	7.13584	7.18584	7.32328	6.8782	6.77596
Zfp362	0.0190899	0.286046	24	12	0.272879	4.71713	0.301701	0.0639586	4.61821	4.19531	4.85772	5.19202	4.81508	4.50791	4.52218	4.51477	5.07987	4.97067	4.69538	4.63644
Szt2	0.0190899	0.286046	24	12	0.272184	6.52739	0.222713	0.0341197	6.18047	6.38363	6.20744	6.87523	6.80347	6.1906	6.33925	6.41897	6.75667	6.8506	6.57595	6.74642
Olfr1348	0.0190899	0.286046	24	12	0.263919	8.82286	0.331517	0.0375748	8.41566	8.93727	8.91487	9.28806	8.66059	8.51687	8.69863	8.69508	9.02309	9.45144	8.73896	8.53381
Grid2	0.0190899	0.286046	24	12	0.246752	9.58076	0.233672	0.0243897	9.41133	9.58356	9.51026	9.78477	9.76506	9.40151	9.45876	9.38657	9.77628	9.96385	9.61448	9.31273
Tprgl	0.0190899	0.286046	24	12	0.246228	7.57922	0.353181	0.0465986	7.15773	7.64289	7.5409	7.91638	7.53215	7.31868	7.07047	7.61681	7.67526	8.38215	7.59239	7.50479
Lnx1	0.0190899	0.286046	24	12	0.238493	5.68464	0.234587	0.0412668	5.45604	5.62505	5.92824	5.95825	5.8612	5.42035	5.70023	5.58688	5.81394	5.80979	5.72504	5.3307
Get4	0.0190899	0.286046	24	12	0.222363	6.34848	0.20381	0.0321037	6.14067	6.25645	6.45018	6.35895	6.31668	6.11759	6.10771	6.44511	6.65848	6.65535	6.56056	6.11407
Celsr3	0.0190899	0.286046	24	12	0.21311	9.27872	0.217132	0.023401	8.86348	9.33743	9.34948	9.4605	9.45834	9.11669	9.25185	9.05648	9.53898	9.41849	9.37457	9.11833
Trappc3	0.0190899	0.286046	24	12	0.200281	11.6526	0.195024	0.0167365	11.5081	11.6002	11.6905	11.8782	11.8386	11.5204	11.6021	11.4699	11.8937	11.8082	11.6162	11.4053
Ccne1	0.0190899	0.286046	24	12	0.19422	8.52555	0.251988	0.0295568	8.31977	8.55561	8.73921	8.82891	8.61596	7.95714	8.46317	8.47828	8.58435	8.94515	8.39305	8.42605
Ankle2	0.0190899	0.286046	24	12	0.185507	7.07218	0.198211	0.0280268	6.84787	7.1302	7.13493	7.22509	7.21369	6.99853	6.87588	7.1704	7.32454	7.51405	6.60888	6.82211
Ago4	0.0190899	0.286046	24	12	0.181395	7.20523	0.201383	0.0279495	6.93424	7.23514	7.26436	7.38629	7.0959	7.17109	7.0539	6.91226	7.34623	7.56457	7.34748	7.15135
Anapc1	0.0190899	0.286046	24	12	0.179711	10.4137	0.179072	0.0171959	10.2588	10.5475	10.3965	10.681	10.5621	10.2681	10.2024	10.358	10.6291	10.6191	10.1495	10.2917
Tchh	0.0190899	0.286046	24	12	0.158897	8.09405	0.171529	0.021192	7.83764	8.05959	8.02774	8.24231	8.26169	7.8842	7.90748	8.15887	8.33701	8.30398	8.06972	8.03836
Mgrn1	0.0190899	0.286046	24	12	0.156574	9.92656	0.171858	0.0173129	9.63576	9.96369	9.93608	10.1465	9.84382	9.56836	9.87505	9.93155	10.1118	10.1773	10.0417	9.88709
Ltf	0.0190899	0.286046	24	12	0.150409	7.81618	0.181994	0.0232842	7.5849	7.8568	7.64735	7.95164	8.01368	7.69745	7.6097	7.84164	7.91174	8.21248	7.79603	7.67071
Cnot3	0.0190899	0.286046	24	12	0.139213	9.55025	0.161545	0.0169153	9.5316	9.36533	9.63553	9.86745	9.57516	9.47414	9.4834	9.51285	9.7304	9.61243	9.52936	9.28539
Foxj2	0.0190899	0.286046	24	12	0.110439	8.89113	0.133366	0.0149999	8.63141	8.97923	8.93169	9.03455	8.93483	8.6614	8.78197	8.96059	8.97325	9.00926	8.96685	8.82851
Sema6b	0.0190899	0.286046	24	12	0.107978	9.16416	0.130614	0.0142527	9.00605	9.17534	9.21356	9.39539	9.16913	9.22751	9.08771	9.04876	9.26727	9.25042	9.13498	8.9938
Polq	0.0190899	0.286046	24	12	0.0943277	8.49762	0.165858	0.0195182	8.23922	8.42458	8.45398	8.68041	8.48691	8.41276	8.42705	8.53222	8.5741	8.96183	8.38842	8.38994
Glb1l3	0.0190899	0.286046	24	12	0.0897916	8.89084	0.161365	0.0181496	8.5535	9.01774	8.88587	9.17469	8.85705	8.86797	8.79218	8.90533	8.91991	9.12312	8.85716	8.73555
Tlr8	0.0190899	0.286046	24	12	0.0808914	8.12972	0.104013	0.0127942	7.87765	8.16097	8.22457	8.19194	8.11109	8.15878	7.99478	8.10712	8.29728	8.20811	8.12861	8.09579
Zbtb6	0.0190899	0.286046	24	12	0.0761893	9.94714	0.12402	0.0124679	9.83014	10.0148	10.019	10.0221	9.87761	9.94893	9.64604	10.0402	10.0205	10.2042	9.88951	9.8525
Amh	0.0190899	0.286046	24	10	0.713996	5.73756	0.935404	0.163032	5.16637	5.84218	5.30738	6.68462	6.65088	3.28629	6.35871	6.43083	6.69458	6.67749	5.67936	4.07203
Tkt	0.0190899	0.286046	24	10	0.410597	9.76458	0.36652	0.0375357	9.49382	9.84316	10.1303	10.2222	9.54516	9.48221	9.46343	9.89605	10.0923	10.0687	9.40298	9.53465
Nrp1	0.0190899	0.286046	24	10	0.385998	8.74116	0.321223	0.0367483	8.83217	8.97466	8.95214	9.02987	8.56987	8.1508	8.88349	8.89908	9.19275	9.10325	8.11976	8.18605
Ivd	0.0190899	0.286046	24	10	0.378219	6.8748	0.329508	0.0479298	6.59276	6.8232	7.2113	7.07085	6.65707	6.85588	6.75267	7.21291	7.29342	7.18609	6.56403	6.27745
Defb8	0.0190899	0.286046	24	10	0.375091	8.73822	0.3536	0.0404659	8.50132	8.69444	8.9486	9.12735	8.56505	8.83158	8.34131	8.76623	9.17585	9.20765	8.3639	8.33542
Npy	0.0190899	0.286046	24	10	0.374976	8.53589	0.42025	0.0492333	7.90988	8.7001	8.70558	8.839	8.25756	8.41643	8.36359	8.47107	9.17816	9.05307	8.36195	8.17432
Gpr52	0.0190899	0.286046	24	10	0.33313	7.90927	0.284507	0.0359714	7.43615	8.01563	8.04272	8.01892	7.86074	7.81978	7.93771	8.14375	8.28269	8.38383	7.40588	7.56339
Olfr181	0.0190899	0.286046	24	10	0.32074	10.5091	0.256004	0.0243603	10.1884	10.6488	10.7749	10.7667	10.1649	10.2718	10.3835	10.6799	10.8349	10.6826	10.2706	10.4417
Tex38	0.0190899	0.286046	24	10	0.320272	6.62538	0.288672	0.0435706	6.4899	6.66754	7.00901	6.93934	5.88858	6.45499	6.55912	7.01956	6.85171	6.7806	6.76755	6.07668
Cel	0.0190899	0.286046	24	10	0.304669	7.34402	0.290199	0.0395151	6.86772	7.79487	7.5601	7.53385	7.36795	6.96371	7.2692	7.32192	7.63519	7.54759	7.1006	7.16554
Fem1b	0.0190899	0.286046	24	10	0.256285	7.48427	0.26151	0.0349413	7.24369	7.74526	7.78046	7.33184	7.4942	7.19516	7.42156	7.48498	7.60948	8.10421	7.24658	7.15379
Cntn4	0.0190899	0.286046	24	10	0.230077	7.2004	0.212122	0.0294598	7.10494	7.45287	7.17981	7.43656	7.18199	7.06272	7.08466	7.26605	7.54422	7.33427	6.98388	6.7729
Tdh	0.0190899	0.286046	24	10	0.220214	7.98895	0.189879	0.0237676	7.81259	8.14476	8.25806	8.15696	7.99827	7.74946	7.96948	7.89565	8.20245	8.15925	7.59081	7.92967
Kcnd1	0.0190899	0.286046	24	10	0.212199	8.88911	0.218393	0.0245686	8.48529	9.01117	9.05766	9.05997	8.7401	8.70392	8.76702	8.88499	9.10765	9.10503	8.88551	8.86101
Sik2	0.0190899	0.286046	24	10	0.208488	7.35864	0.181321	0.0246405	7.1766	7.45513	7.53113	7.34029	7.23261	7.13725	7.18817	7.436	7.62112	7.6238	7.20347	7.3581
Erich6b	0.0190899	0.286046	24	10	0.18998	9.23357	0.155389	0.0168287	9.43124	9.23464	9.42844	9.39726	9.05736	8.95864	9.19741	9.25593	9.45348	9.38925	8.99458	9.00457
Tmem106c	0.0190899	0.286046	24	10	0.183552	7.2796	0.174191	0.0239286	6.90847	7.33175	7.39028	7.38221	7.32927	7.10361	7.06228	7.67366	7.47762	7.2045	7.31808	7.17342
Mkrn2os	0.0190899	0.286046	24	10	0.177212	11.1114	0.193095	0.017378	10.8867	11.317	11.3908	11.172	11.159	10.733	11.1479	11.1285	11.3009	11.2002	10.9428	10.9584
Trps1	0.0190899	0.286046	24	10	0.173796	8.87667	0.14694	0.0165535	8.6635	8.94093	8.90182	9.09253	8.85025	8.70783	8.83928	9.00253	9.03751	9.0278	8.62504	8.83102
Glt28d2	0.0190899	0.286046	24	10	0.163191	7.97879	0.20404	0.0255729	7.88844	8.036	7.86479	8.18606	8.03366	7.51056	7.87205	8.04743	8.20474	8.27569	7.97943	7.8466
Adipoq	0.0190899	0.286046	24	10	0.15562	9.05256	0.195508	0.021597	8.9451	9.14358	9.34866	9.29126	9.16703	8.90725	9.0197	9.00299	9.35811	8.86382	8.94793	8.63529
Alg9	0.0190899	0.286046	24	10	0.153651	11.7985	0.147249	0.0124803	11.8147	11.8556	11.9509	12.054	11.7468	11.5477	11.7284	11.7864	11.9867	11.7965	11.637	11.6773
Tmem61	0.0190899	0.286046	24	10	0.134801	9.64721	0.125193	0.0129772	9.43874	9.79044	9.75052	9.7382	9.62181	9.43114	9.65453	9.72728	9.85215	9.57215	9.66827	9.52124
Adamts3	0.0190899	0.286046	24	10	0.131673	8.51253	0.183632	0.021572	8.40048	8.51477	8.50954	8.66977	8.45046	8.23867	8.42655	8.48118	8.66502	8.87761	8.53231	8.38399
Rab25	0.0190899	0.286046	24	10	0.130437	9.8338	0.165619	0.0168418	9.53123	9.96172	9.94766	9.93731	9.82816	9.56991	9.85429	9.76662	10.0401	9.932	9.88252	9.75416
Tbrg1	0.0190899	0.286046	24	10	0.129293	9.53753	0.176592	0.0185154	9.4401	9.48572	9.50451	9.95559	9.47966	9.46913	9.43047	9.52426	9.66037	9.81004	9.32317	9.36736
Csn1s2b	0.0190899	0.286046	24	10	0.123265	6.18153	0.170431	0.0275711	6.01309	6.28144	6.2585	6.30039	6.19634	6.08859	6.14675	6.33928	6.37489	6.18898	6.29653	5.69356
Rps2	0.0190899	0.286046	24	10	0.113593	8.54324	0.140153	0.0164052	8.42595	8.65142	8.5746	8.49532	8.73604	8.44182	8.48542	8.54476	8.77493	8.6891	8.48984	8.20972
Cry2	0.0190899	0.286046	24	10	0.106696	8.71604	0.18185	0.0208638	8.62669	8.66808	8.76173	9.02287	8.58389	8.58097	8.62046	8.63246	8.75824	9.11136	8.65955	8.5662
Bdh1	0.0190899	0.286046	24	10	0.103626	11.4318	0.0983689	0.00860483	11.2904	11.5488	11.526	11.4165	11.4265	11.2339	11.3712	11.5339	11.6168	11.4132	11.4092	11.3956
H2-T24	0.0190899	0.286046	24	10	0.0933763	7.93292	0.131196	0.0165382	7.80825	7.91793	7.92708	8.26964	7.87522	7.75199	7.84886	7.9181	8.03231	8.03652	7.8616	7.9475
Szt2	0.0190899	0.286046	24	10	0.088447	9.80106	0.0919497	0.00938161	9.75911	9.82458	9.77159	9.8661	9.81205	9.61496	9.83255	9.83295	9.97481	9.91612	9.72293	9.68495
Ints4	0.0190899	0.286046	24	10	0.0725134	8.41338	0.143549	0.017062	8.36013	8.35646	8.48674	8.59139	8.5431	8.04104	8.43208	8.46496	8.5357	8.45581	8.45127	8.24186
Vmn1r185	0.0190899	0.286046	24	10	0.0714443	11.8773	0.074344	0.00625931	11.8431	11.9548	11.9312	11.9892	11.8963	11.7589	11.8525	11.8956	11.8985	11.9187	11.8215	11.7679
Olfr1036	0.0190899	0.286046	24	10	0.0646296	11.2299	0.0617231	0.00549629	11.2699	11.2711	11.275	11.3053	11.2137	11.1855	11.2116	11.2027	11.3029	11.3011	11.1309	11.0897
Ubl4b	0.0190899	0.286046	24	10	0.0334532	12.45	0.0465662	0.00374024	12.4406	12.4526	12.4716	12.4928	12.4673	12.3301	12.465	12.4516	12.5589	12.4574	12.3902	12.4224
Astn1	0.0190899	0.286046	24	8	0.67849	4.53754	0.912007	0.200992	4.66156	5.39064	4.60314	4.8311	4.51234	2.59724	4.69689	4.92555	5.39184	5.59328	3.93761	3.30923
Mettl25	0.0190899	0.286046	24	8	0.534609	4.3609	0.655111	0.150224	4.18755	4.49292	5.34766	4.2013	3.47022	3.24208	4.66683	4.42905	4.81594	5.12032	4.38051	3.97637
Pecam1	0.0190899	0.286046	24	8	0.469411	4.88089	0.465329	0.095337	4.84944	5.32534	6.0514	4.91444	5.07671	4.2003	4.43966	5.53611	4.9136	4.44527	4.56821	4.25017
Rpl36	0.0190899	0.286046	24	8	0.418725	6.45087	0.524773	0.0813492	6.3186	6.29667	7.15384	6.92567	6.38306	5.60874	6.73972	6.58865	7.42253	6.12613	5.7268	6.12002
F8a	0.0190899	0.286046	24	8	0.41517	5.57104	0.539442	0.0968296	5.61972	6.02326	5.63597	5.67312	5.179	4.82298	5.11466	5.78611	6.56778	5.73359	5.62894	5.06741
Adamts3	0.0190899	0.286046	24	8	0.382404	6.92498	0.30195	0.043603	6.93014	7.31801	7.36195	7.21338	6.84783	6.56238	6.82387	7.28883	7.46556	6.21642	6.32615	6.74531
Olfr871	0.0190899	0.286046	24	8	0.370536	5.70937	0.350996	0.0614772	5.88424	6.00221	6.42418	6.17994	5.47078	4.932	5.99818	6.07886	5.91588	4.98147	5.50873	5.13592
Asap1	0.0190899	0.286046	24	8	0.357678	7.4806	0.342784	0.045823	7.34271	7.46918	7.82345	8.00839	7.1794	7.04456	7.47694	7.6416	7.6063	7.83024	7.09975	7.2447
Chd7	0.0190899	0.286046	24	8	0.346122	7.11664	0.333359	0.0468422	7.2043	7.28794	7.43206	7.39712	6.90667	6.53273	7.18862	7.1131	7.33538	7.48617	6.75945	6.75615
Bptf	0.0190899	0.286046	24	8	0.327785	8.93001	0.334928	0.0375058	8.7508	9.29676	8.85356	9.22606	8.87346	8.35401	8.91144	9.45091	9.67111	8.35836	8.74216	8.67153
Zfp39	0.0190899	0.286046	24	8	0.326994	8.53451	0.443633	0.0519812	8.21922	8.98628	8.62937	8.91743	8.63058	7.46015	8.71157	8.95147	9.02717	8.29726	8.51243	8.07113
Zfp334	0.0190899	0.286046	24	8	0.285764	7.15645	0.340716	0.0476097	7.26241	7.41166	7.33942	7.09076	7.20702	6.9038	7.01429	7.32812	7.71723	7.38203	6.7775	6.44311
Olfr1131	0.0190899	0.286046	24	8	0.278912	9.90767	0.245202	0.0247487	9.76314	10.1927	10.0495	10.1542	9.89321	9.58874	10.0606	10.0815	10.2522	9.70582	9.6386	9.51176
Fnbp1l	0.0190899	0.286046	24	8	0.270404	9.14785	0.269687	0.029481	8.99545	9.40171	9.30554	9.03616	8.87457	8.80388	9.18538	9.35007	9.43232	9.37431	9.12969	8.88509
Rnf168	0.0190899	0.286046	24	8	0.262766	8.97973	0.24444	0.0272213	8.99911	9.24561	9.16297	8.90074	8.86768	8.61367	8.8727	9.20763	9.12166	9.25652	8.78818	8.72031
Tecrl	0.0190899	0.286046	24	8	0.235055	5.99022	0.339542	0.0566828	5.96087	6.29084	6.23726	6.14747	6.22032	5.21427	6.03807	6.30683	6.08987	6.17685	5.80403	5.39598
Il3ra	0.0190899	0.286046	24	8	0.234328	9.86199	0.219418	0.0222489	9.82782	10.1311	9.99573	10.0094	9.59583	9.64981	9.78696	9.97116	10.1414	9.95817	9.42796	9.8485
Ap3d1	0.0190899	0.286046	24	8	0.222735	7.61113	0.253221	0.0332698	7.62238	7.55442	8.17341	7.63851	7.62128	7.2426	7.68917	8.07224	7.93683	7.15261	7.34782	7.28226
E2f7	0.0190899	0.286046	24	8	0.219303	9.86832	0.240162	0.0243366	9.80109	9.94418	10.2731	9.83196	9.8877	9.64823	10.0885	10.2228	10.3211	9.43085	9.56748	9.40292
Cd5l	0.0190899	0.286046	24	8	0.209772	8.50869	0.264722	0.0311119	8.50109	8.59264	8.68201	8.15113	8.38901	7.9444	8.64742	8.7965	8.88764	8.78234	8.35067	8.37938
Cldn34b2	0.0190899	0.286046	24	8	0.199828	7.81129	0.183198	0.0234529	7.6879	8.01929	7.85724	7.96065	7.6121	7.6545	7.81576	7.94052	8.02622	7.89339	7.57928	7.68862
Crabp2	0.0190899	0.286046	24	8	0.197312	7.92796	0.201605	0.0254297	7.87253	8.01544	7.89884	8.24273	7.79321	7.58724	7.89052	8.11669	8.07905	8.08377	7.80766	7.74783
Adamts3	0.0190899	0.286046	24	8	0.195585	6.9706	0.206182	0.0295789	6.9679	7.32445	7.25849	7.00656	6.95341	6.72948	6.81296	7.10506	7.1009	6.87324	6.96434	6.55035
Lingo2	0.0190899	0.286046	24	8	0.176837	11.5805	0.198174	0.0171127	11.52	11.9573	11.7495	11.6517	11.5694	11.117	11.6595	11.4934	11.725	11.7088	11.3707	11.4442
Ccdc102a	0.0190899	0.286046	24	8	0.175448	8.95732	0.16767	0.0187188	8.95518	9.16273	9.00629	9.14802	8.97379	8.68478	8.97921	9.19512	9.06719	8.92534	8.70568	8.68455
Itga1	0.0190899	0.286046	24	8	0.170889	9.07237	0.174331	0.0192156	8.88922	9.16436	9.21903	9.29152	8.8794	8.81907	9.03048	9.15655	9.19646	9.12212	9.04982	9.05038
Vwde	0.0190899	0.286046	24	8	0.163833	8.18607	0.159096	0.0194349	8.04233	8.21255	8.3486	8.26596	8.0152	8.19391	8.10728	8.36836	8.41975	8.16657	8.05872	8.03362
Colec12	0.0190899	0.286046	24	8	0.163017	9.50904	0.150958	0.0158752	9.41037	9.66742	9.61116	9.56777	9.39749	9.52671	9.39373	9.67507	9.74038	9.48159	9.31567	9.32112
Vwa3b	0.0190899	0.286046	24	8	0.159896	9.83315	0.167014	0.0169848	9.94249	9.97355	10.1945	9.93402	9.67918	9.51235	10.1132	9.7566	10.1318	9.52815	9.71175	9.52018
Cd226	0.0190899	0.286046	24	8	0.151844	8.4075	0.192069	0.0228449	8.45659	8.59801	8.5235	8.46129	8.16973	8.02468	8.36608	8.55992	8.50703	8.5494	8.45059	8.22325
Vmn1r234	0.0190899	0.286046	24	8	0.151267	8.01597	0.168111	0.0209719	7.95911	8.12374	8.16534	8.03702	7.78328	7.77825	7.91918	8.09377	8.12825	8.2515	7.91536	8.03688
Scap	0.0190899	0.286046	24	8	0.146622	10.8223	0.163168	0.0150771	10.8588	10.9994	10.9515	10.6325	10.7589	10.5753	10.8248	10.8882	11.1202	10.9244	10.6382	10.6949
Dpyd	0.0190899	0.286046	24	8	0.144754	9.68318	0.148653	0.0153516	9.57625	9.75525	9.78227	9.77583	9.5488	9.4611	9.55185	9.84249	9.82649	9.72218	9.65268	9.70301
Triml2	0.0190899	0.286046	24	8	0.143058	11.4816	0.136735	0.0119091	11.5191	11.655	11.7394	11.5831	11.4773	11.2843	11.5862	11.5152	11.6525	11.2822	11.2612	11.2238
Arfgef2	0.0190899	0.286046	24	8	0.117039	9.55601	0.115399	0.012076	9.587	9.64387	9.57566	9.62871	9.55895	9.44982	9.40685	9.71383	9.71712	9.55294	9.46614	9.37127
Dis3l	0.0190899	0.286046	24	8	0.113939	8.10439	0.138137	0.0170447	8.07385	8.12108	8.12492	8.1122	8.02886	8.06195	8.05481	8.11882	8.27626	8.44339	7.95743	7.8791
Olfr705	0.0190899	0.286046	24	8	0.102501	8.01653	0.135779	0.0169373	8.1011	8.07219	8.20789	8.10017	7.99525	7.71121	8.13488	8.06154	8.14641	7.98726	7.88665	7.7938
Zkscan16	0.0190899	0.286046	24	8	0.096123	8.04808	0.102021	0.0126764	7.9338	8.13275	8.17136	8.01659	8.0806	7.99618	8.16491	8.14081	8.22064	7.97859	7.90358	7.83718
Tacstd2	0.0190899	0.286046	24	8	0.0927904	9.33909	0.134907	0.0144454	9.40423	9.40918	9.47475	9.4274	9.31306	8.98286	9.32369	9.3329	9.54686	9.32803	9.1841	9.34201
Trpm5	0.0190899	0.286046	24	8	0.086214	12.1403	0.108335	0.00892357	12.3036	12.239	12.3535	12.0531	12.0747	11.8842	12.2337	12.2897	12.2972	11.9648	12.015	11.9747
Slc35f2	0.0190899	0.286046	24	8	0.0759203	12.1843	0.100458	0.00824488	12.2077	12.2572	12.2963	12.076	12.1822	12.0008	12.3921	12.2246	12.4034	12.1477	12.0176	12.0059
Olfr1472	0.0190899	0.286046	24	8	0.0654236	9.78255	0.0535076	0.00546969	9.8294	9.8367	9.86219	9.80609	9.71017	9.5766	9.96417	9.85784	9.85817	9.61753	9.76665	9.70511
Trmt13	0.0190899	0.286046	24	8	0.0595879	10.3784	0.114566	0.0110389	10.444	10.4245	10.455	10.3106	10.4198	10.0489	10.5254	10.5187	10.5876	10.3089	10.2611	10.2364
Ska2	0.0190899	0.286046	24	6	1.0486	7.41645	0.87246	0.117638	7.3582	8.5405	8.56123	7.02889	7.28432	6.38401	7.8536	8.05019	8.38938	6.21603	6.48818	6.84293
Arhgef6	0.0190899	0.286046	24	6	0.507179	9.0136	0.515636	0.0572064	9.09414	9.59718	9.61498	8.53503	8.81273	8.57637	9.05528	9.34114	9.4749	9.0938	8.21337	8.75427
Prdm11	0.0190899	0.286046	24	6	0.46604	10.8619	0.352537	0.0324563	11.0161	11.2627	11.3614	10.8064	10.7842	10.5421	11.0771	11.1397	11.3011	10.1994	10.3397	10.5126
Mc3r	0.0190899	0.286046	24	6	0.456423	8.22465	0.436011	0.0530127	8.47894	8.51577	8.34693	8.08991	8.1768	7.51996	8.44405	9.11585	8.51354	7.79941	7.86204	7.83262
Anxa8	0.0190899	0.286046	24	6	0.427754	8.58399	0.401634	0.0467887	8.77969	9.05207	8.86933	8.20439	8.44985	8.10748	8.85845	8.78395	8.91909	8.81257	7.90931	8.26168
Lyzl1	0.0190899	0.286046	24	6	0.417442	7.50441	0.324199	0.0432011	7.81353	7.79392	7.54155	7.54248	7.04278	7.02567	8.1138	7.88965	7.57109	7.37268	7.13737	7.20847
Gnaz	0.0190899	0.286046	24	6	0.395148	8.74105	0.381111	0.0436001	9.12665	9.15808	9.04778	8.84543	8.62482	8.31655	9.01684	8.93972	9.06264	8.69601	7.77919	8.27895
Wls	0.0190899	0.286046	24	6	0.389067	8.33961	0.418666	0.0502021	8.40136	8.85753	8.66402	8.52074	7.9128	7.6943	8.65152	8.38076	8.77831	8.12127	7.67514	8.41755
Cldn14	0.0190899	0.286046	24	6	0.361324	6.14824	0.317097	0.0515753	6.33798	6.77665	5.92981	5.93743	6.26701	5.87794	6.27201	6.80314	6.41889	5.88331	5.71147	5.56327
Rps29	0.0190899	0.286046	24	6	0.328571	10.2688	0.345515	0.033647	10.2626	10.6006	10.6438	10.002	10.0547	10.1167	10.3594	10.398	10.6991	10.3487	9.7933	9.94671
Ppp2r2a	0.0190899	0.286046	24	6	0.325877	11.7019	0.24723	0.0211273	11.838	11.878	11.9544	11.5225	11.7949	11.3601	11.8898	11.8658	12.085	11.4964	11.3553	11.3828
Impa2	0.0190899	0.286046	24	6	0.30471	8.43676	0.223653	0.0265093	8.71881	8.70124	8.42503	8.45123	8.3653	7.93831	8.66719	8.73002	8.61866	8.16061	8.04826	8.41642
Rps21	0.0190899	0.286046	24	6	0.302492	9.43222	0.280719	0.0297617	9.7167	9.61664	9.56337	9.18847	9.1818	9.0379	9.59802	9.71478	9.72465	9.35557	9.17723	9.31156
Memo1	0.0190899	0.286046	24	6	0.296694	7.77884	0.242663	0.0311953	8.04243	7.92861	7.96351	7.72593	7.7837	7.42793	7.81334	8.21039	7.9645	7.53111	7.39186	7.56278
Pten	0.0190899	0.286046	24	6	0.29156	6.42742	0.34809	0.054157	6.64899	6.48476	6.74055	6.34825	6.51383	5.85522	6.80412	6.85267	6.66287	6.43352	5.47103	6.3132
Tbl1x	0.0190899	0.286046	24	6	0.291501	9.79558	0.244673	0.0249779	10.1828	9.9831	9.8533	9.82151	9.47939	9.47345	10.0103	10.0496	10.0038	9.61914	9.30256	9.76797
Zfyve21	0.0190899	0.286046	24	6	0.262642	10.888	0.27361	0.0251296	10.8844	11.2039	11.0236	10.933	10.5631	10.7436	11.093	10.9351	11.2778	10.8178	10.6179	10.5622
Dennd1c	0.0190899	0.286046	24	6	0.256675	7.18608	0.214413	0.0298373	7.15488	7.32889	7.51835	7.19052	7.27689	6.82777	7.41539	7.48134	7.2655	6.95244	6.89878	6.92225
Kctd14	0.0190899	0.286046	24	6	0.253395	7.69705	0.234664	0.0304875	7.75625	8.07935	7.92149	7.32301	7.44811	7.50739	7.75238	7.85486	7.84419	7.68863	7.3436	7.84533
Rnft1	0.0190899	0.286046	24	6	0.245405	9.68873	0.266649	0.0275215	9.69512	9.97357	9.86471	9.49115	9.63461	9.61568	9.6957	9.84512	10.1552	9.63501	9.38046	9.27839
Fam135b	0.0190899	0.286046	24	6	0.233197	9.0193	0.254177	0.0281815	8.80013	9.3943	9.29714	8.81341	8.89284	8.97508	9.05285	9.34681	9.14551	8.94619	8.75948	8.8079
Adam32	0.0190899	0.286046	24	6	0.232413	6.95073	0.203576	0.0292884	6.94214	7.17683	7.22784	6.85045	7.08568	6.55436	7.15916	7.16834	7.02412	6.81664	6.48631	6.91693
Dnah12	0.0190899	0.286046	24	6	0.224775	12.4087	0.207665	0.0167355	12.5195	12.5088	12.6767	12.3891	12.398	12.0998	12.5663	12.5183	12.6748	12.2585	12.0563	12.2377
Zfp202	0.0190899	0.286046	24	6	0.223482	9.68545	0.230735	0.0238229	9.64661	9.93442	9.84994	9.60588	9.63047	9.53004	9.83997	9.82086	10.0332	9.5383	9.42734	9.36838
Lyzl4	0.0190899	0.286046	24	6	0.222315	7.74137	0.301675	0.0389692	7.71379	7.99493	7.94992	7.48403	7.43579	7.74748	7.60668	8.09828	8.01181	7.9285	7.27748	7.6477
Olfr1111	0.0190899	0.286046	24	6	0.219614	9.04107	0.15268	0.0168874	9.1034	9.32874	9.16324	8.99449	9.13344	8.8521	9.11786	9.16235	9.24711	8.77091	8.72551	8.89372
Nlrx1	0.0190899	0.286046	24	6	0.21521	6.11598	0.285366	0.046659	6.06727	6.3628	6.1653	6.15585	5.72941	5.7594	6.39689	6.45655	6.15613	6.26676	5.65349	6.22193
Esx1	0.0190899	0.286046	24	6	0.207138	7.88973	0.113761	0.0144189	8.17611	7.95254	7.99329	7.88365	7.88085	7.66823	7.91428	8.21263	7.93892	7.51563	7.60358	7.93704
Hand2	0.0190899	0.286046	24	6	0.202144	12.5149	0.14085	0.0112546	12.7219	12.6801	12.6191	12.4207	12.5756	12.3593	12.5991	12.6655	12.6628	12.4164	12.1804	12.2784
Ift80	0.0190899	0.286046	24	6	0.197449	7.48527	0.184247	0.0246147	7.6393	7.77064	7.58245	7.54793	7.26229	7.2366	7.39298	7.89539	7.43206	7.27346	7.30375	7.48641
Fitm1	0.0190899	0.286046	24	6	0.194534	9.83442	0.193327	0.0196582	9.71357	10.0217	9.85027	9.79039	9.75138	9.70937	10.078	10.12	10.0312	9.66234	9.5	9.78473
Zfp352	0.0190899	0.286046	24	6	0.189073	9.91662	0.180462	0.0181979	10.0501	9.98114	10.0595	9.98546	9.873	9.64687	9.9987	10.1134	10.0954	9.84288	9.68614	9.66682
Chrac1	0.0190899	0.286046	24	6	0.186966	11.5004	0.169548	0.0147428	11.6264	11.588	11.6032	11.5241	11.406	11.3347	11.6347	11.661	11.6998	11.4152	11.2895	11.2222
Cers4	0.0190899	0.286046	24	6	0.186762	9.62727	0.218302	0.0226754	9.48628	9.9261	9.79683	9.56573	9.49324	9.532	9.49595	9.85926	9.84491	9.58385	9.45745	9.48566
Ptprj	0.0190899	0.286046	24	6	0.186394	7.30962	0.161704	0.022122	7.4286	7.57349	7.52835	7.49794	7.33584	7.18473	7.32979	7.62812	7.41523	6.72245	6.78073	7.29015
Rgl1	0.0190899	0.286046	24	6	0.184831	11.0917	0.21045	0.0189736	10.9871	11.506	11.1117	11.4207	10.9196	10.8405	11.2477	11.2707	11.147	11.0031	10.7365	10.9102
Rhox6	0.0190899	0.286046	24	6	0.182328	8.89787	0.243626	0.0273802	9.0329	9.03988	9.04806	8.56963	8.85016	8.37022	8.98118	9.10589	9.16366	8.97059	8.80624	8.83606
Lhx5	0.0190899	0.286046	24	6	0.174786	8.05852	0.206045	0.0255686	8.11147	8.32122	8.04324	8.0064	8.03972	7.95608	7.99562	8.42246	8.25122	8.02645	7.66641	7.86192
Med19	0.0190899	0.286046	24	6	0.158443	7.90179	0.22753	0.0287947	7.98224	8.11733	8.01458	7.79572	7.66448	7.44428	7.90508	8.11519	8.00087	8.02801	7.77159	7.98211
Cckbr	0.0190899	0.286046	24	6	0.156003	9.32295	0.172622	0.0185158	9.37216	9.50001	9.40223	9.20103	9.23337	9.1426	9.32844	9.42436	9.61935	9.24633	9.23144	9.17411
Kazn	0.0190899	0.286046	24	6	0.152961	10.4073	0.186354	0.017906	10.3864	10.6066	10.5967	10.2926	10.3641	10.1034	10.361	10.5482	10.5429	10.4869	10.2686	10.3306
Aff2	0.0190899	0.286046	24	6	0.152202	9.08396	0.099905	0.010998	9.42614	9.42652	9.05938	9.01383	9.0397	8.97769	9.04902	9.17183	9.14891	8.95562	8.81618	8.92268
Sap130	0.0190899	0.286046	24	6	0.148819	8.92054	0.169768	0.0190311	9.09863	9.06376	8.9214	8.97784	8.77643	8.70779	8.8626	9.14137	9.01526	9.05478	8.61873	8.80794
Rab3c	0.0190899	0.286046	24	6	0.145259	8.00559	0.206736	0.0258239	7.80913	8.16862	8.21655	7.91326	8.0051	7.86966	8.02764	8.39862	8.09325	7.91089	7.58218	8.0722
Scaper	0.0190899	0.286046	24	6	0.138084	8.11459	0.135273	0.0166703	8.22783	8.25875	8.32543	8.00226	7.9496	8.02906	8.04101	8.30546	8.10157	8.12017	7.86647	8.14749
Nubp1	0.0190899	0.286046	24	6	0.131087	8.55258	0.136227	0.0159282	8.58429	8.7894	8.57466	8.48949	8.41601	8.38812	8.56235	8.71269	8.64411	8.45988	8.28011	8.72986
Gstm5	0.0190899	0.286046	24	6	0.128109	9.18522	0.23538	0.025626	9.1024	9.5214	9.36411	9.2106	8.71082	9.1959	9.06209	9.47476	9.23446	9.22002	9.04423	9.08184
Krt18	0.0190899	0.286046	24	6	0.124821	9.09579	0.141902	0.0156009	9.14384	9.29228	9.12017	9.0876	8.95603	8.92755	9.21757	9.15438	9.20498	9.154	8.79055	9.10057
Wnt11	0.0190899	0.286046	24	6	0.123125	12.4644	0.0897846	0.00720325	12.6626	12.5358	12.5599	12.5346	12.4971	12.2766	12.5303	12.5445	12.532	12.3675	12.2316	12.301
Rpp21	0.0190899	0.286046	24	6	0.12179	6.07211	0.167228	0.0275403	6.10139	6.04853	6.22429	5.99367	5.87732	5.92451	6.04504	6.18714	6.10722	6.58405	5.80586	5.96626
Ttc34	0.0190899	0.286046	24	6	0.103425	8.70511	0.0941534	0.0108159	8.82239	8.82953	8.78749	8.71745	8.6873	8.61354	8.69087	8.7868	8.79195	8.64947	8.46272	8.62177
Faiml	0.0190899	0.286046	24	6	0.0989949	12.3479	0.0911095	0.00737853	12.3839	12.4717	12.4967	12.3042	12.3048	12.232	12.3605	12.4444	12.3688	12.2768	12.2794	12.2519
Zfp1	0.0190899	0.286046	24	6	0.0965996	10.7021	0.106905	0.00998919	10.7678	10.8274	10.7304	10.793	10.6779	10.4881	10.7726	10.7987	10.7777	10.6527	10.5009	10.6374
Ahcyl2	0.0190899	0.286046	24	6	0.0869193	10.748	0.13	0.0120952	10.7632	10.8401	10.7587	10.7048	10.6157	10.6395	10.7612	10.798	10.9775	10.7965	10.5649	10.7561
Clec4d	0.0190899	0.286046	24	6	0.0818777	10.567	0.0888205	0.00840549	10.8563	10.6175	10.6231	10.5576	10.5386	10.3128	10.5602	10.6781	10.5815	10.5931	10.3616	10.523
Myl7	0.0190899	0.286046	24	4	0.769451	7.09363	0.890172	0.125489	7.65585	7.77034	7.06697	6.56363	6.16003	6.03339	7.44137	8.28436	7.63964	6.26884	7.2295	7.00962
Dthd1	0.0190899	0.286046	24	4	0.643772	5.99929	0.518446	0.0864179	6.7226	6.32366	6.2366	5.9147	6.07125	5.18684	6.95297	6.26914	6.24742	5.31435	4.79264	5.95937
Armc3	0.0190899	0.286046	24	4	0.427833	10.4863	0.416981	0.0397644	10.8392	10.6697	10.7243	10.346	10.0411	9.9535	11.0668	10.9322	10.5167	10.169	10.3205	10.2566
Taok3	0.0190899	0.286046	24	4	0.401783	7.45651	0.488769	0.0655492	8.01254	7.63497	7.32016	7.42499	7.1794	7.43846	7.81245	8.04952	7.78556	7.03898	6.14096	7.64018
Rab1b	0.0190899	0.286046	24	4	0.392868	7.42756	0.405051	0.0545336	7.6786	7.82431	7.26244	7.09736	7.03596	7.52947	7.95578	8.10588	7.29624	7.25394	7.15716	6.93362
N4bp2l1	0.0190899	0.286046	24	4	0.330426	7.6219	0.368123	0.0482981	7.63808	8.0263	7.71446	7.24183	7.23368	7.41213	8.05626	8.03964	7.48282	8.01229	7.28786	7.31749
Fanca	0.0190899	0.286046	24	4	0.310488	7.22985	0.370151	0.0511976	7.32718	7.67274	7.08948	6.85725	6.99848	6.88732	7.95097	7.54356	7.15783	7.05821	6.97395	7.24125
Sdad1	0.0190899	0.286046	24	4	0.309493	5.8484	0.344275	0.0588666	5.67374	6.34724	5.86233	5.72717	5.69007	5.90344	6.26813	6.3033	5.91083	5.47129	5.35137	5.67186
Pola1	0.0190899	0.286046	24	4	0.308559	9.00138	0.207039	0.0230008	9.43854	9.27884	9.14315	8.8315	9.00489	8.84481	9.20199	9.19898	9.01379	8.66326	8.69232	8.70444
Ptrhd1	0.0190899	0.286046	24	4	0.302208	7.83283	0.371769	0.0474629	7.7093	8.53156	8.07284	7.53094	7.37611	7.70086	7.96604	8.05402	8.04672	7.59653	7.75587	7.65317
Sf3a3	0.0190899	0.286046	24	4	0.271213	8.8646	0.207397	0.023396	9.04845	9.14495	9.21444	8.61517	8.94357	8.74179	9.05367	8.95308	8.9309	8.5479	8.36526	8.81598
Vmn1r235	0.0190899	0.286046	24	4	0.269485	9.98953	0.2038	0.0204013	10.273	10.2362	9.93964	9.97654	9.92998	9.78298	10.1931	10.2247	10.112	9.64628	9.7732	9.78683
Camta1	0.0190899	0.286046	24	4	0.254901	9.21347	0.195521	0.0212212	9.48676	9.52132	9.31884	9.03259	9.3019	8.88155	9.3876	9.35488	9.28017	8.87715	8.93684	9.18206
Zfp809	0.0190899	0.286046	24	4	0.249115	7.47795	0.239122	0.031977	7.63378	7.97159	7.5409	7.28762	7.5264	7.46505	7.77589	7.6736	7.45763	7.36848	6.87024	7.16425
St14	0.0190899	0.286046	24	4	0.248122	8.69302	0.231881	0.0266744	8.85758	9.04081	8.74773	8.43204	8.71025	8.34767	8.84278	9.04166	8.73577	8.25446	8.73907	8.56649
Tnfaip6	0.0190899	0.286046	24	4	0.242854	4.56881	0.267471	0.0585428	4.77615	4.92551	4.45531	4.52541	4.17961	4.32706	4.89355	4.86216	4.5366	4.23282	4.61131	4.5003
Nit2	0.0190899	0.286046	24	4	0.229499	9.66895	0.187	0.0193403	9.89773	9.91036	9.68056	9.40822	9.7801	9.53736	9.91394	9.95939	9.60758	9.19795	9.46376	9.67044
Ppwd1	0.0190899	0.286046	24	4	0.219451	9.99889	0.175508	0.0175527	10.2179	10.1489	10.1245	9.83939	9.98668	9.81332	10.1944	10.1506	10.0451	9.7603	9.74028	9.96522
Cd19	0.0190899	0.286046	24	4	0.214463	6.35365	0.191264	0.030103	6.74187	6.60559	6.37637	6.1457	6.09938	6.27407	6.47823	6.50181	6.36213	6.30381	6.28966	6.06521
Tpbpb	0.0190899	0.286046	24	4	0.207522	8.42675	0.186953	0.0221856	8.66456	8.39085	8.56488	8.36592	8.23133	8.53751	8.60638	8.65208	8.56416	8.11671	8.10814	8.31842
Szt2	0.0190899	0.286046	24	4	0.206412	10.8639	0.218708	0.0201316	10.9426	10.9781	10.9405	10.6532	10.7447	10.8709	11.0371	11.1309	11.0421	10.6993	10.6038	10.7238
Usf3	0.0190899	0.286046	24	4	0.195651	10.4727	0.218814	0.0208937	10.7182	10.6279	10.5728	10.2039	10.294	10.3406	10.4841	10.7617	10.4758	10.398	10.2205	10.5752
Rpl30	0.0190899	0.286046	24	4	0.19108	7.34368	0.252471	0.0343793	7.48946	7.45998	7.39415	7.16391	7.045	7.40158	7.56818	7.51088	7.54676	7.31719	6.89417	7.33295
Cir1	0.0190899	0.286046	24	4	0.182449	10.7704	0.126924	0.0117845	10.9801	10.9604	10.9102	10.6359	10.7321	10.7623	11.0053	10.7401	10.7964	10.5899	10.4777	10.6546
Smoc2	0.0190899	0.286046	24	4	0.173413	7.87124	0.162786	0.0206811	7.99695	8.08743	7.86942	7.85979	7.75556	7.89651	8.1456	8.11185	7.90175	7.69542	7.78869	7.34596
Yrdc	0.0190899	0.286046	24	4	0.159061	6.43287	0.119913	0.0186407	6.57285	6.65433	6.62446	6.35609	6.31447	6.44112	6.5092	6.65828	6.18515	6.15896	6.34518	6.37431
Actl9	0.0190899	0.286046	24	4	0.117659	6.74172	0.151416	0.0224596	6.7767	6.85217	6.67165	6.78702	6.53506	6.61872	7.04486	6.86127	6.76334	6.55186	6.60803	6.82995
Cers5	0.0190899	0.286046	24	4	0.113503	9.08913	0.118304	0.013016	9.18606	9.1695	9.16042	9.11059	9.10199	9.02497	9.17672	9.27364	9.16712	8.84636	8.84254	9.00965
Retn	0.0190899	0.286046	24	4	0.112659	8.88593	0.123756	0.0139272	9.08239	8.98478	8.78934	8.84045	8.71121	8.74161	8.97105	8.98083	8.96645	8.81581	8.82425	8.92305
L3mbtl4	0.0190899	0.286046	24	4	0.0902339	9.62997	0.122547	0.0127256	9.64317	9.64772	9.63671	9.4035	9.58879	9.59722	9.77948	9.78177	9.71228	9.58129	9.5428	9.64491
Polg2	0.0190899	0.286046	24	2	0.453202	8.41967	0.37299	0.0442998	8.60063	8.74466	8.45005	8.03504	7.90797	9.15753	8.71283	8.69875	8.06419	7.92808	8.31552	8.42078
Rorb	0.0190899	0.286046	24	2	0.311411	5.29784	0.319917	0.0603864	5.52367	5.51744	5.06796	5.0549	4.95419	5.50027	5.75466	5.41731	5.4057	5.37279	4.71504	5.29009
Olfr418	0.0190899	0.286046	24	2	0.299356	8.0401	0.33675	0.0418838	8.47027	8.39687	8.35466	7.80155	8.17825	8.32425	8.57916	7.99479	8.08335	7.16179	7.25357	7.88274
Utf1	0.0190899	0.286046	24	2	0.283028	8.44979	0.357633	0.0423245	8.86513	8.71698	8.45634	8.18469	8.21649	7.76059	9.00211	8.89338	8.31947	8.18008	8.47521	8.32697
Kazald1	0.0190899	0.286046	24	2	0.26206	7.90639	0.252156	0.0318927	8.24336	8.23555	7.87775	7.6738	7.83021	7.44179	8.26219	8.21844	7.46763	7.5759	8.11605	7.93406
Hsph1	0.0190899	0.286046	24	2	0.256432	6.67148	0.266521	0.0399493	6.83503	6.98516	6.63349	6.46252	6.34895	6.89933	6.90207	6.60462	6.75316	6.10607	6.62841	6.89898
Olfr1151	0.0190899	0.286046	24	2	0.250255	6.40475	0.423644	0.0661454	6.83846	6.72687	6.24122	6.12895	5.93166	5.98864	7.293	6.47651	6.49726	6.02782	6.4459	6.26067
Dhx15	0.0190899	0.286046	24	2	0.228877	8.30888	0.261083	0.0314221	8.60005	8.35729	8.22483	8.15499	7.98445	8.45668	8.36342	8.64604	8.34684	7.90116	8.24665	8.42419
Coq2	0.0190899	0.286046	24	2	0.217997	6.94201	0.280418	0.0403943	7.36347	7.23785	6.81658	6.48852	6.65301	6.95932	7.01441	7.14363	6.99622	6.92757	6.81621	6.88733
Ube2k	0.0190899	0.286046	24	2	0.2146	10.7727	0.235049	0.021819	10.9896	10.9262	10.8298	10.3774	10.6697	11.064	10.8943	10.9634	10.7079	10.4341	10.6445	10.7711
Ptgdr	0.0190899	0.286046	24	2	0.185426	9.4332	0.313623	0.0332467	10.0718	9.42234	9.51912	8.97602	9.37487	9.20035	9.73261	9.60657	9.51411	8.94009	9.34236	9.49816
Tmem231	0.0190899	0.286046	24	2	0.183298	7.54681	0.191185	0.0253332	7.78498	7.81366	7.67222	7.22831	7.47055	7.57106	7.60987	7.73303	7.4026	7.36524	7.41627	7.49389
Bud13	0.0190899	0.286046	24	2	0.175706	10.1578	0.179209	0.0176425	10.5676	10.2371	10.1231	9.88416	10.3577	10.1359	10.2747	10.371	10.0908	9.85226	9.89886	10.1003
Ccdc90b	0.0190899	0.286046	24	2	0.170351	10.8088	0.265775	0.0245888	11.216	10.9691	11.0353	10.5279	10.5503	10.691	11.0259	11.0177	10.906	10.4498	10.6939	10.623
Prickle1	0.0190899	0.286046	24	2	0.16955	7.09455	0.199293	0.0280909	7.03106	7.3052	7.14192	7.03916	6.8286	7.17256	7.31782	7.29386	7.08098	6.92984	6.83578	7.1578
Mib2	0.0190899	0.286046	24	2	0.157747	10.7332	0.25819	0.0240552	11.1205	10.8391	10.9556	10.5002	10.5067	10.6482	10.8728	11.0332	10.8285	10.2664	10.6487	10.5785
Galnt2	0.0190899	0.286046	24	2	0.151508	11.3086	0.186304	0.0164746	11.6602	11.4161	11.3624	11.1112	11.283	11.2503	11.465	11.4295	11.3859	11.0018	11.1105	11.2272
Xbp1	0.0190899	0.286046	24	2	0.147736	10.326	0.143479	0.0138948	10.6545	10.4702	10.2751	10.324	10.2869	10.3402	10.5058	10.4268	10.202	10.0306	10.1636	10.2327
Rabgap1	0.0190899	0.286046	24	2	0.139063	10.3712	0.140917	0.0135874	10.5245	10.4837	10.3593	10.1457	10.1998	10.4023	10.4002	10.5512	10.1999	10.3542	10.3877	10.4453
Tmem221	0.0190899	0.286046	24	2	0.137755	7.89214	0.1791	0.0226934	8.00602	7.98837	7.81505	7.77308	7.79261	7.75872	8.28565	7.98512	7.79189	7.51782	8.05313	7.9382
Fitm2	0.0190899	0.286046	24	2	0.136629	7.01704	0.244621	0.034861	7.12861	7.08007	6.9354	6.93534	6.70081	7.06294	7.04165	7.65786	6.89855	6.84204	6.91421	7.00696
Olfr338	0.0190899	0.286046	24	2	0.127888	8.943	0.134574	0.015048	9.29644	8.95031	8.93213	8.84017	9.04437	8.89924	9.14432	9.01046	8.85211	8.65944	8.73105	8.95599
Adar	0.0190899	0.286046	24	2	0.100047	10.4028	0.118438	0.0113852	10.6615	10.5342	10.3559	10.3386	10.3959	10.2519	10.4987	10.4423	10.4217	10.2455	10.2314	10.456
Lmtk3	0.0190899	0.286046	24	2	0.0944189	8.99168	0.101402	0.0112773	9.18636	9.04996	8.90188	8.91219	8.89338	8.94887	9.02241	9.11062	8.93474	8.89534	9.00296	9.04147
Col16a1	0.0190899	0.286046	24	2	0.0909534	7.68786	0.158417	0.0206061	8.01046	7.73705	7.6669	7.60404	7.71959	7.71951	8.0388	7.69046	7.59209	7.22604	7.62495	7.62447
Fam81b	0.0190899	0.286046	24	2	0.0889247	6.62907	0.124187	0.0187336	6.8047	6.63485	6.65278	6.47719	6.65682	6.57679	6.85974	6.6777	6.60745	6.38514	6.57101	6.64467
Slc25a53	0.0190899	0.286046	24	2	0.0832095	7.79219	0.125449	0.0160994	7.86952	7.83547	7.75738	7.69803	7.71595	7.81747	7.87329	7.99995	7.76506	7.41943	7.95124	7.80352
Ddah1	0.0190899	0.286046	24	2	0.081091	11.4148	0.0671257	0.00588059	11.6021	11.5646	11.3659	11.3575	11.4887	11.4097	11.4734	11.4198	11.354	11.2289	11.3406	11.372
Kcnmb3	0.0190899	0.286046	24	2	0.0716223	8.2051	0.105831	0.0128982	8.28961	8.31216	8.13295	8.17534	8.24213	8.24818	8.37106	8.27242	8.23042	7.82595	8.19036	8.17064
Tusc3	0.0190899	0.286046	24	2	0.0691727	13.063	0.102058	0.00781273	13.2931	13.1451	13.1388	13.082	13.1215	12.9467	13.2305	13.139	13.1265	12.7743	12.8399	12.9181
Lmo3	0.0190899	0.286046	24	0	0.311034	6.13563	0.462659	0.0754053	6.933	5.9946	5.75331	5.14586	6.4485	6.25707	6.43995	5.88048	6.04472	5.69112	6.40067	6.63828
Slc27a3	0.0190899	0.286046	24	0	0.231138	6.31662	0.237491	0.0375977	6.51916	6.53904	6.01954	5.9648	6.46159	6.50575	6.4639	6.40264	6.23628	6.07401	6.19403	6.41869
Lig1	0.0190899	0.286046	24	0	0.189846	9.51676	0.20396	0.0214316	9.79374	9.5054	9.39286	9.47151	9.34465	9.48212	9.69375	9.77717	9.26097	9.24873	9.56317	9.66709
Scnn1g	0.0190899	0.286046	24	0	0.185007	7.80206	0.21121	0.0270711	8.15219	7.93322	7.78379	7.42933	7.94358	7.6258	8.03684	7.88135	7.5414	7.65873	7.69683	7.94171
Zbtb20	0.0190899	0.286046	24	0	0.177747	7.30146	0.223359	0.0305911	7.6044	7.37411	7.16242	7.24	7.09459	7.26802	7.39058	7.34843	7.32743	6.81255	7.34059	7.65437
Scn7a	0.0190899	0.286046	24	0	0.170197	6.42236	0.170529	0.0265525	6.68017	6.74993	6.40606	6.1967	6.26355	6.42222	6.53868	6.29668	6.16179	6.20125	6.64582	6.50546
Zfp512b	0.0190899	0.286046	24	0	0.165409	7.58173	0.190825	0.025169	7.88677	7.65377	7.7075	7.36839	7.50342	7.82472	7.52114	7.6468	7.44925	7.11863	7.57913	7.72127
Akap13	0.0190899	0.286046	24	0	0.156063	6.97166	0.235075	0.0337187	7.17054	7.07768	6.90416	6.70238	7.09177	7.03637	7.10894	7.13713	6.78905	6.39611	7.12211	7.12362
Hormad1	0.0190899	0.286046	24	0	0.152921	7.61767	0.186038	0.024422	7.95578	7.63202	7.57159	7.35224	7.53801	7.77619	7.83046	7.70966	7.52997	7.48763	7.52406	7.50439
Acsm1	0.0190899	0.286046	24	0	0.134924	7.05783	0.208023	0.0294741	7.32414	7.09009	7.056	6.65378	6.95142	7.58924	7.07697	6.94349	6.99565	6.84205	7.04396	7.12712
Entpd4	0.0190899	0.286046	24	0	0.133601	7.00787	0.162257	0.0231535	7.29812	6.88998	6.94748	6.84741	6.92685	7.07859	7.19783	7.2048	6.90841	6.83277	7.01182	6.95042
Ccdc113	0.0190899	0.286046	24	0	0.12305	8.77171	0.14203	0.0161918	8.95897	8.9164	8.64056	8.58471	8.7003	8.65528	8.98467	8.7958	8.72109	8.6803	8.80551	8.81691
Spata6	0.0190899	0.286046	24	0	0.114566	9.13453	0.120253	0.0131646	9.32224	9.14586	9.05427	9.08292	9.01903	9.17422	9.24677	9.17557	8.94564	9.10797	9.07348	9.26641
Has1	0.0190899	0.286046	24	0	0.10844	7.60974	0.115284	0.0151495	7.71519	7.67901	7.48986	7.43837	7.51706	7.60867	7.69992	7.62267	7.55092	7.62287	7.59211	7.78022
Synpo	0.0190899	0.286046	24	0	0.0652534	9.55754	0.0820165	0.00858135	9.71555	9.59554	9.53684	9.44904	9.62189	9.50666	9.59445	9.56351	9.50384	9.40114	9.55158	9.6504
Pcbd2	0.0256859	0.347647	24	22	0.346184	3.48134	0.573772	0.164813	3.65581	4.21683	3.17524	3.20996	3.2419	4.6588	3.4025	3.04553	2.69393	3.04553	3.04734	4.38276
Cntnap4	0.0256859	0.347647	24	8	0.207794	10.5915	0.215802	0.0203749	10.4922	10.8037	10.7482	10.6741	10.7501	10.142	10.4922	10.8049	10.7139	10.6825	10.3852	10.4096
Dpysl4	0.0256859	0.347647	24	6	0.182717	7.3981	0.129016	0.0174391	7.42891	7.70289	7.45911	7.23634	7.3632	7.41462	7.42891	7.6763	7.5516	6.9606	7.33829	7.21644
Ep400	0.0256859	0.347647	24	2	0.178136	5.88567	0.269054	0.0457134	6.0562	6.20103	5.98959	5.84998	5.82422	6.0562	5.99362	6.06416	5.92096	5.03549	5.5097	6.12689
Wdr35	0.0322818	0.347647	24	22	0.572706	6.64232	0.606481	0.0913056	6.95449	6.87679	5.7106	5.62442	7.22541	7.01556	7.10528	6.31378	6.84549	6.12613	6.47679	7.43313
Rbm48	0.0322818	0.347647	24	22	0.445648	9.9351	0.378695	0.0381169	10.2868	9.63696	9.49585	9.74053	10.2332	10.2365	10.2671	9.72941	9.57345	9.57735	10.2235	10.2204
Arap2	0.0322818	0.347647	24	22	0.344075	7.97416	0.307372	0.038546	8.35567	7.87424	7.51931	7.60592	8.35343	8.18603	8.0172	8.01372	7.69427	7.72558	8.2289	8.11571
Pmvk	0.0322818	0.347647	24	22	0.31978	7.30211	0.287375	0.0393551	7.6094	7.11728	6.99026	7.25483	7.29875	7.92707	7.34146	6.97962	7.1209	6.97191	7.56286	7.45096
Pate2	0.0322818	0.347647	24	22	0.317449	5.30618	0.288458	0.0543627	5.59797	5.1982	5.20232	4.94753	5.19747	5.77992	5.34911	5.08636	4.88037	5.09549	5.94218	5.3972
Slc9a9	0.0322818	0.347647	24	22	0.29813	5.85028	0.270026	0.046156	6.06628	5.63644	6.03711	5.86778	5.88019	6.23346	6.06626	5.41502	5.52313	5.41465	5.71559	6.34746
Tpsab1	0.0322818	0.347647	24	22	0.281389	4.40703	0.230722	0.0523531	4.57987	4.2716	4.1631	3.97092	4.42144	4.83576	4.31102	4.035	3.96754	5.08346	4.1878	5.05685
Olfr1204	0.0322818	0.347647	24	22	0.269124	6.0141	0.253084	0.0420818	6.45853	5.89971	5.61248	5.7565	5.95323	6.37334	6.33011	5.8198	5.79549	6.1081	6.19792	5.86402
Lcn6	0.0322818	0.347647	24	22	0.255156	6.09529	0.221453	0.0363319	6.3241	5.98208	5.86669	5.90699	6.26416	6.26697	6.10455	6.05387	5.94509	5.74895	6.37364	6.30638
Jade3	0.0322818	0.347647	24	22	0.255148	8.94435	0.226379	0.0253097	9.28908	8.70764	8.75169	8.88685	9.19745	9.01326	8.92304	8.84265	8.6944	8.6611	9.02797	9.33705
Adh6b	0.0322818	0.347647	24	22	0.254987	6.90206	0.263559	0.0381856	6.97825	6.86798	6.93501	6.70971	6.75974	7.28772	6.89038	6.92271	6.47337	6.50347	7.2052	7.29121
Mrpl28	0.0322818	0.347647	24	22	0.251366	10.1234	0.181712	0.0179498	10.3697	10.0069	9.91323	10.1431	10.3221	10.2745	10.1207	9.86524	9.82525	9.99151	10.2811	10.3672
Olfr935	0.0322818	0.347647	24	22	0.249216	8.03012	0.253866	0.0316143	8.08582	7.80043	7.98411	7.59395	8.03254	8.56964	8.19075	8.02323	7.85995	7.74796	8.37441	8.0986
Fzd10	0.0322818	0.347647	24	22	0.238645	8.62201	0.225835	0.0261929	8.87423	8.44279	8.57857	8.20515	8.77755	8.55099	8.80096	8.63917	8.3271	8.53014	8.75802	8.9794
Hrg	0.0322818	0.347647	24	22	0.224143	9.02673	0.207257	0.0229603	9.26484	8.93322	8.66759	8.94358	9.25134	9.16333	9.09851	8.94224	8.81592	8.86167	9.18052	9.198
Gpm6a	0.0322818	0.347647	24	22	0.215448	5.67396	0.258028	0.0454757	5.67436	5.38128	5.38774	5.74477	5.65531	6.2771	5.89776	5.63748	5.27747	5.54202	5.72181	5.89046
Haus1	0.0322818	0.347647	24	22	0.215415	6.51341	0.198287	0.030443	6.71727	6.11943	6.30218	6.45012	6.41015	6.76868	6.66489	6.63841	6.21272	6.47961	6.72986	6.66758
Set	0.0322818	0.347647	24	22	0.207245	8.60583	0.247971	0.0288143	9.3229	8.43321	8.41014	8.33221	8.72366	8.73181	8.72602	8.67528	8.35687	8.46201	8.59736	8.49849
Zfp983	0.0322818	0.347647	24	22	0.206664	8.64587	0.187633	0.021702	8.88949	8.47976	8.40499	8.54635	8.59768	8.73412	8.79135	8.72502	8.44279	8.49142	8.87692	8.77055
Pygo2	0.0322818	0.347647	24	22	0.198294	9.93434	0.222019	0.0223487	10.1972	9.89018	9.63698	9.81317	9.89522	10.1994	10.2455	9.91647	9.61856	9.93661	9.96132	9.90144
Scgb1b27	0.0322818	0.347647	24	22	0.178204	7.48781	0.180933	0.0241637	7.50118	7.65937	7.39791	7.16504	7.53809	7.64937	7.47571	7.42826	7.1203	7.34107	7.92576	7.65161
Tas2r138	0.0322818	0.347647	24	22	0.169735	7.32743	0.148087	0.0202099	7.52556	7.26517	7.18134	7.26921	7.39502	7.13279	7.45473	7.35393	7.05492	7.19198	7.49415	7.61034
Olfr201	0.0322818	0.347647	24	22	0.168564	6.79771	0.159135	0.02341	6.75575	7.02338	6.42674	6.63642	6.89247	6.92166	6.66106	6.77901	6.61882	6.66868	7.07388	7.11471
Olfr849	0.0322818	0.347647	24	22	0.168235	9.85178	0.157057	0.015942	10.0338	9.81156	9.77393	9.53947	10.0001	9.9496	9.89567	9.77296	9.66034	9.77457	10.0521	9.9573
Olfr449	0.0322818	0.347647	24	22	0.167108	4.52296	0.241545	0.0534043	4.57345	4.29181	4.3288	4.13613	4.52532	5.31725	4.39517	4.55072	4.39138	4.47914	4.56327	4.72306
Mrc1	0.0322818	0.347647	24	22	0.162203	6.10973	0.182787	0.0299173	6.03984	6.15732	5.90546	5.97479	6.26941	6.34718	6.5471	5.95378	5.93223	6.01196	6.02098	6.1567
A1cf	0.0322818	0.347647	24	22	0.161563	7.62163	0.230528	0.0302465	7.79332	7.65354	7.34902	7.64341	7.65129	8.03454	7.72098	7.64024	7.42656	7.36615	7.34703	7.83345
Onecut1	0.0322818	0.347647	24	22	0.158829	3.77475	0.23716	0.0628281	3.82074	3.58453	3.66057	3.49654	3.52848	4.29244	3.85407	3.77965	3.59147	3.72982	3.8045	4.15424
Cluap1	0.0322818	0.347647	24	22	0.156763	8.51002	0.195024	0.022917	8.5175	8.60962	8.23167	8.30299	8.53849	8.52958	8.76626	8.50915	8.41305	8.33356	8.54926	8.81909
Ccl1	0.0322818	0.347647	24	22	0.149669	9.39127	0.174814	0.0186145	9.50081	9.32014	9.26065	8.96413	9.31332	9.44194	9.48258	9.40624	9.24521	9.43321	9.63802	9.68902
Plscr2	0.0322818	0.347647	24	22	0.131197	9.3022	0.18576	0.0199694	9.66448	9.21303	8.84073	9.33201	9.39127	9.34448	9.42398	9.34066	9.11853	9.22223	9.36744	9.36754
Tac4	0.0322818	0.347647	24	22	0.120884	9.63539	0.136072	0.0141221	9.97743	9.47286	9.52844	9.62067	9.65363	9.63308	9.80236	9.63289	9.38804	9.58507	9.67818	9.65207
St3gal1	0.0322818	0.347647	24	22	0.114073	9.80414	0.118207	0.0120568	10.0333	9.71727	9.6426	9.80026	9.87557	9.80664	9.89239	9.81319	9.69205	9.67022	9.81446	9.89177
Kcnj11	0.0322818	0.347647	24	22	0.106051	6.71035	0.162877	0.0242724	6.80279	6.86707	6.67983	6.6987	6.8493	6.87527	6.71033	6.70119	6.45476	6.41617	6.4793	6.98951
Gxylt2	0.0322818	0.347647	24	22	0.080637	9.7262	0.0774629	0.00796435	9.75248	9.69367	9.62516	9.65858	9.83223	9.84861	9.7363	9.82645	9.62343	9.63505	9.74099	9.74151
Stard13	0.0322818	0.347647	24	22	0.0802259	10.0267	0.0987745	0.00985118	10.1568	10.065	9.8965	10.0006	10.0725	10.0285	10.0101	10.058	9.84174	9.9526	10.0573	10.1804
Zfp746	0.0322818	0.347647	24	22	0.0781176	10.3431	0.116746	0.0112874	10.5197	10.4475	10.1424	10.3446	10.3524	10.4489	10.3695	10.2604	10.113	10.3604	10.3268	10.4312
Zfp36l2	0.0322818	0.347647	24	22	0.0666148	10.0535	0.0853049	0.00848509	10.1477	10.0818	10.0041	9.86919	10.1416	10.1511	10.0726	10.0584	9.9823	10.0442	9.96972	10.1193
Slc5a6	0.0322818	0.347647	24	22	0.0401389	10.5928	0.0922678	0.00871043	10.5945	10.5414	10.5089	10.5621	10.5431	10.7923	10.5556	10.5511	10.461	10.6049	10.5649	10.8337
Pnck	0.0322818	0.347647	24	20	0.339693	7.5046	0.405803	0.0540739	7.36644	6.91083	7.2462	7.4676	7.5802	8.45579	6.96231	7.4216	7.14573	7.30703	7.9863	8.20518
Slco2a1	0.0322818	0.347647	24	20	0.326347	5.80835	0.375418	0.0646342	6.00869	5.7017	5.83953	5.26408	6.09197	6.44216	5.63072	5.5519	5.33819	5.67858	6.00879	6.1439
Nefl	0.0322818	0.347647	24	20	0.325335	4.19945	0.306892	0.0730791	4.03975	4.01373	3.85264	3.88991	4.37665	4.8437	3.88835	4.3419	3.92214	3.94981	4.77831	4.4965
Chpf2	0.0322818	0.347647	24	20	0.313393	4.22799	0.352628	0.0834033	3.99696	3.85663	3.75097	4.04664	4.13431	5.04393	3.81065	4.22296	3.70798	4.46327	5.01852	4.68303
Rab21	0.0322818	0.347647	24	20	0.303186	10.2719	0.267615	0.0260531	10.3724	10.06	9.92511	10.1105	10.3673	10.6882	9.89494	10.5187	9.96027	10.0771	10.6274	10.6609
Nedd9	0.0322818	0.347647	24	20	0.292488	7.99272	0.26905	0.0336619	8.29027	7.72231	7.68822	7.85169	8.2543	8.06655	8.05089	7.78332	7.88868	7.79367	8.20214	8.32062
Hal	0.0322818	0.347647	24	20	0.285638	3.58199	0.494223	0.137974	3.27223	3.52541	3.11973	2.82534	3.3611	4.73489	3.22381	3.18269	3.02061	3.56908	5.55816	3.59086
Sdr16c5	0.0322818	0.347647	24	20	0.278863	7.33762	0.230445	0.031406	7.39355	6.94102	7.32117	7.12712	7.60975	7.71729	7.16302	7.32385	7.12789	7.15138	7.64045	7.53493
Fam183b	0.0322818	0.347647	24	20	0.273711	4.81834	0.321326	0.0666882	4.20917	5.09238	4.17074	4.66733	4.79327	5.47982	4.77664	4.619	4.35513	4.91855	5.43477	5.3033
Gas2l1	0.0322818	0.347647	24	20	0.271512	8.52107	0.330677	0.038807	8.73761	8.42325	7.97902	8.76029	8.77963	8.76979	8.59729	8.5629	8.16135	8.0021	8.82212	8.65747
Hoxc9	0.0322818	0.347647	24	20	0.268572	3.7594	0.206505	0.0549304	3.7411	3.37104	3.2997	3.54637	3.83814	4.18274	3.43676	3.67931	3.39274	4.60075	3.78886	4.23529
Asb10	0.0322818	0.347647	24	20	0.2596	4.60585	0.216558	0.047018	4.69805	4.33617	4.19839	4.31599	4.54908	4.72929	4.61174	4.31026	4.41989	5.13311	4.77666	5.19154
Pde8a	0.0322818	0.347647	24	20	0.252593	4.76573	0.258578	0.0542578	4.84503	4.77291	4.49896	4.52356	4.61435	5.07219	4.91315	4.491	4.24003	5.12651	5.0354	5.05567
Pdpn	0.0322818	0.347647	24	20	0.247347	3.61655	0.298141	0.0824379	3.66872	3.2772	3.38806	3.56166	3.51183	4.34792	3.26814	3.49132	3.16896	3.72901	4.13777	3.84806
Bex6	0.0322818	0.347647	24	20	0.241522	8.36403	0.30078	0.0359611	8.53889	7.99737	8.0296	8.54729	8.43639	8.82708	8.22627	8.19098	8.1174	8.24993	8.33258	8.87456
Rpl21	0.0322818	0.347647	24	20	0.230633	4.98309	0.272094	0.0546034	5.28911	4.7831	4.61901	5.07915	4.99514	5.10003	4.82944	4.84882	4.48363	5.07596	5.36299	5.3307
Zap70	0.0322818	0.347647	24	20	0.22984	9.61028	0.258295	0.0268769	9.5728	9.34544	9.41343	9.43207	9.6198	10.1932	9.16765	9.67571	9.13095	9.79559	9.94142	10.0352
Rita1	0.0322818	0.347647	24	20	0.225032	8.65981	0.227422	0.0262618	8.93347	8.45591	8.28617	8.65475	8.94681	8.7057	8.5571	8.54678	8.42188	8.6524	8.8862	8.87055
Fam167b	0.0322818	0.347647	24	20	0.224931	4.80299	0.200705	0.0417874	4.79025	4.56276	4.47428	4.62	4.97222	5.02966	4.67186	4.70943	4.19414	5.48311	5.27353	4.85468
Ldb1	0.0322818	0.347647	24	20	0.219866	5.09032	0.251999	0.0495056	4.91353	5.16275	4.94836	4.72781	5.1687	5.57746	5.05107	5.06188	4.67416	5.07378	5.29009	5.43428
Slmap	0.0322818	0.347647	24	20	0.205245	4.38235	0.271924	0.0620498	4.14645	4.02287	4.10306	4.22561	4.32366	5.23651	4.14123	4.25939	3.93891	4.88289	4.49834	4.80924
Sh3tc1	0.0322818	0.347647	24	20	0.203637	9.59436	0.195249	0.0203504	9.6768	9.49163	9.31335	9.75562	9.6887	9.6225	9.60167	9.49872	9.33484	9.37889	9.93943	9.83021
Serpine1	0.0322818	0.347647	24	20	0.195312	9.04331	0.191886	0.0212186	9.17923	9.13707	8.95795	8.98037	9.21506	9.04786	9.14372	8.76531	8.7856	8.83731	9.22638	9.24386
Dcdc5	0.0322818	0.347647	24	20	0.187941	4.15317	0.273167	0.0657732	4.18854	3.75098	3.94743	4.09517	4.01996	4.24454	3.97076	4.00321	3.91109	4.06983	4.45698	5.17957
Rhoq	0.0322818	0.347647	24	20	0.175216	4.57075	0.119044	0.0260448	4.48265	4.36805	4.32736	4.39833	4.71817	4.86118	4.43964	4.2962	4.49813	5.04462	4.66959	4.74508
Bnc2	0.0322818	0.347647	24	20	0.170954	9.34338	0.189974	0.0203324	9.47179	9.18283	8.97003	9.455	9.60738	9.47289	9.35166	9.34307	9.25375	9.11274	9.39351	9.50586
Lekr1	0.0322818	0.347647	24	20	0.168567	7.7824	0.186266	0.0239342	7.88745	7.47819	7.72926	7.61263	7.95373	8.11906	7.7072	7.74556	7.54178	7.87436	7.73633	8.00329
Tlr2	0.0322818	0.347647	24	20	0.162459	7.97188	0.176343	0.0221206	8.01356	7.8976	7.90228	8.02319	7.99498	8.14375	8.00008	7.74586	7.6777	7.88257	8.24995	8.13103
Pcmtd2	0.0322818	0.347647	24	20	0.157626	11.1751	0.148	0.0132438	11.2733	11.0322	11.0078	11.1221	11.2536	11.2994	11.2721	11.1034	11.1296	10.9817	11.3372	11.2883
Asb8	0.0322818	0.347647	24	20	0.151266	10.7888	0.173502	0.0160816	10.9039	10.691	10.4629	10.9147	11.0187	10.9191	10.8182	10.7114	10.5345	10.7501	11.0018	10.7396
Dpysl3	0.0322818	0.347647	24	20	0.14724	5.73687	0.141026	0.0245823	5.70099	5.66179	5.47729	5.75967	5.84567	6.01092	5.35921	5.6271	5.4047	6.08743	5.944	5.96361
Myh14	0.0322818	0.347647	24	20	0.14626	3.43959	0.186114	0.0541093	3.47375	3.11082	2.93161	3.71955	3.5011	3.79821	3.28713	3.48893	3.28427	3.44896	3.69315	3.53756
Gnl3l	0.0322818	0.347647	24	20	0.13847	8.29528	0.165384	0.0199372	8.30776	8.07137	8.12282	8.3022	8.17044	8.68321	8.22789	8.29084	8.04007	8.34071	8.56897	8.4171
Rps18	0.0322818	0.347647	24	20	0.137328	8.63942	0.178447	0.020655	8.77694	8.56274	8.41905	8.74589	8.85845	8.73633	8.52568	8.55881	8.36822	8.57152	8.65987	8.88951
Olfr1054	0.0322818	0.347647	24	20	0.136263	8.28869	0.161016	0.019426	8.39227	8.23435	8.05998	8.35315	8.54673	8.49859	8.30886	7.90109	8.22039	8.30676	8.37095	8.27115
Ncf1	0.0322818	0.347647	24	20	0.13106	6.96616	0.171454	0.0246124	7.02755	6.77123	6.75822	6.99192	7.07268	7.02664	6.93568	6.99104	6.80178	6.8254	6.98005	7.41168
Trim44	0.0322818	0.347647	24	20	0.131044	5.17289	0.186407	0.0360354	5.19662	5.15753	5.0987	5.11231	5.28883	5.5324	5.23983	4.93342	5.17929	4.7918	5.23608	5.30793
Awat1	0.0322818	0.347647	24	20	0.124428	6.10621	0.137769	0.022562	6.05021	6.00835	6.25325	5.98242	6.17382	6.48107	6.02403	5.96296	5.95862	5.98397	6.03269	6.36312
Sh3tc2	0.0322818	0.347647	24	20	0.121081	10.0962	0.104367	0.0103372	9.95561	9.98598	9.9045	10.0216	10.1326	10.2269	10.0416	10.0551	9.94373	10.2147	10.3947	10.2779
Htt	0.0322818	0.347647	24	20	0.119883	8.76686	0.109979	0.0125448	8.60707	8.55952	8.54442	8.75518	8.7803	8.96928	8.57092	8.77627	8.51804	9.07907	8.96158	9.08069
Gm1123	0.0322818	0.347647	24	20	0.115084	8.4054	0.0836803	0.00995555	8.34141	8.33141	8.18829	8.30365	8.50504	8.41203	8.49049	8.26868	8.19225	8.8502	8.36216	8.61913
Olfr1459	0.0322818	0.347647	24	20	0.112839	8.50086	0.139601	0.016422	8.64721	8.4964	8.32632	8.52495	8.49934	8.5367	8.33967	8.31869	8.30245	8.54317	8.63743	8.83796
Nhlrc1	0.0322818	0.347647	24	20	0.109914	7.52672	0.178654	0.023736	7.5883	7.36951	7.35713	7.45835	7.5181	8.07409	7.51942	7.51297	7.40815	7.39765	7.65824	7.45868
Slurp2	0.0322818	0.347647	24	20	0.106419	3.66537	0.168301	0.0459164	3.41421	3.59055	3.40926	3.64049	3.67443	4.06849	3.65713	3.89505	3.27406	3.65217	3.91771	3.79083
Cmc2	0.0322818	0.347647	24	20	0.0972528	5.13719	0.257648	0.0501535	5.08172	5.10642	4.65651	5.0247	4.91376	5.84633	4.85204	4.99739	4.80915	5.54688	5.1228	5.68858
Ap3m1	0.0322818	0.347647	24	20	0.0864548	8.51995	0.11404	0.013385	8.71459	8.39806	8.34066	8.74549	8.46068	8.75721	8.45646	8.40507	8.37094	8.53298	8.52257	8.5347
Tmprss11a	0.0322818	0.347647	24	20	0.0828869	8.90807	0.122779	0.0137829	8.89821	8.80082	8.69029	8.97814	8.96841	9.15891	8.74921	8.8946	8.78089	8.93271	8.90896	9.13566
Ptpn3	0.0322818	0.347647	24	20	0.077518	4.12171	0.167932	0.0407433	3.75091	3.99748	3.71944	4.02575	4.03489	4.58855	4.09602	3.9753	3.8866	4.65695	4.05218	4.67646
Efhb	0.0322818	0.347647	24	20	0.0696574	9.55543	0.106134	0.0111072	9.64141	9.62373	9.37094	9.60309	9.66259	9.70753	9.36034	9.41904	9.36374	9.64039	9.66474	9.60762
Arl1	0.0322818	0.347647	24	18	0.985701	3.3573	0.58132	0.173151	3.23043	2.7475	2.68261	3.09201	3.03118	4.30441	2.72117	2.88524	2.75713	4.19446	4.34722	4.29429
Thsd7b	0.0322818	0.347647	24	18	0.903397	4.90931	0.784333	0.159765	4.90787	3.96102	4.65928	5.33685	5.33141	6.18474	3.34933	3.73735	5.17225	4.75274	5.64469	5.87415
Alox12b	0.0322818	0.347647	24	18	0.895832	4.64718	1.08715	0.233938	4.06121	3.38883	4.08591	5.53306	4.43597	7.53603	4.31981	3.48709	3.91168	4.7585	4.95912	5.28897
Gsdma2	0.0322818	0.347647	24	18	0.83845	3.47738	0.554911	0.159577	3.01294	2.8302	2.92548	3.01278	2.86665	4.03124	2.93431	2.5332	2.86274	4.9528	4.43555	5.3307
Wdr12	0.0322818	0.347647	24	18	0.710681	3.59723	0.809125	0.22493	3.75361	3.28829	2.63275	4.24788	4.47083	3.76538	2.69562	2.86884	3.2316	3.07142	5.46363	3.67698
Bmpr2	0.0322818	0.347647	24	18	0.706767	4.5932	0.65314	0.142197	4.93294	3.90695	3.56426	4.52716	5.39666	4.80646	3.7305	3.84929	4.63982	5.07957	5.1958	5.48902
Clasp2	0.0322818	0.347647	24	18	0.687342	3.59277	0.420208	0.116959	2.9763	2.92118	3.60902	3.64851	4.04942	4.18812	2.98317	3.46116	3.08309	3.97766	4.12563	4.08998
Nol8	0.0322818	0.347647	24	18	0.612659	4.63912	0.67397	0.14528	4.35934	3.84651	3.79639	5.08443	4.99201	5.68565	4.35259	4.65257	4.13786	4.18793	5.92018	4.65393
Lrrc8c	0.0322818	0.347647	24	18	0.600086	4.44142	0.489912	0.110305	4.25642	3.72787	3.84393	4.67919	3.9986	5.32236	4.4359	4.2295	3.79872	4.77349	5.30212	4.92893
Atg2b	0.0322818	0.347647	24	18	0.576746	7.63967	0.432617	0.0566277	7.26039	7.22756	7.31813	8.1324	8.05012	7.46485	7.66444	6.89728	7.18821	8.05821	8.34108	8.07335
Ino80b	0.0322818	0.347647	24	18	0.562969	3.45398	0.404218	0.11703	3.29192	2.83089	3.21633	3.97273	3.22655	4.32035	3.13048	3.06243	2.90992	4.1198	4.02344	3.34288
Asb5	0.0322818	0.347647	24	18	0.445162	3.34468	0.326685	0.0976731	3.17921	2.8607	2.91068	3.11247	3.24691	4.12739	2.91261	3.16054	3.08614	4.0733	3.91433	3.55185
Crispld1	0.0322818	0.347647	24	18	0.424795	3.11472	0.459433	0.147504	2.7062	2.5617	2.64957	3.18151	2.70394	4.7196	2.64203	2.64908	2.66151	4.18789	3.55061	3.16302
Ctnnd2	0.0322818	0.347647	24	18	0.419554	3.80825	0.229143	0.06017	3.51252	3.34115	3.42087	3.93342	3.73641	4.1529	3.60185	3.52683	3.71159	4.45408	4.17301	4.1344
Hsf5	0.0322818	0.347647	24	18	0.417779	3.79651	0.680061	0.179128	3.96027	3.26668	4.07834	3.55827	4.77274	4.54395	3.40919	3.00886	3.26343	3.40023	4.28904	4.00716
Kcna5	0.0322818	0.347647	24	18	0.405081	4.27147	0.629984	0.147487	4.55963	3.99778	4.30604	3.98808	4.71835	5.27912	3.81929	3.15533	3.91083	4.3819	4.76103	4.38027
Nhp2	0.0322818	0.347647	24	18	0.382105	8.33214	0.302112	0.0362587	7.67301	8.1119	8.26157	8.09229	8.64907	8.5071	8.03771	7.63229	8.49397	8.38389	9.19738	8.94553
Calr4	0.0322818	0.347647	24	18	0.359799	3.32939	0.316819	0.0951582	3.09713	3.04778	2.8569	3.5584	3.19974	3.99011	3.05017	3.10933	3.10991	3.51081	3.84797	3.57441
Mcf2	0.0322818	0.347647	24	18	0.34685	3.9127	0.273599	0.0699259	3.65571	3.39405	3.98569	3.80697	3.84362	3.96233	3.59458	3.55648	3.64818	4.15418	4.72063	4.62998
Iapp	0.0322818	0.347647	24	18	0.339256	3.37317	0.230326	0.0682819	3.18863	3.0569	3.15586	3.40704	3.31102	3.94818	2.95004	2.90562	3.15449	4.46946	3.46186	3.4689
Dsg4	0.0322818	0.347647	24	18	0.32936	10.3568	0.278342	0.0268753	10.1957	10.0421	9.97147	10.8096	10.5207	10.6199	10.1795	10.2395	10.1248	10.3308	10.6329	10.6145
Olfr294	0.0322818	0.347647	24	18	0.323875	5.7814	0.183345	0.0317129	5.20681	5.56081	6.06723	5.55528	6.10418	6.08054	5.54889	5.52963	5.67689	5.80253	6.16565	6.07832
Olfr283	0.0322818	0.347647	24	18	0.319385	9.00938	0.269832	0.0299501	9.06176	8.67614	8.61278	9.43216	9.29511	8.91849	8.95771	8.60052	8.86341	9.26355	9.2522	9.17874
Synpo2	0.0322818	0.347647	24	18	0.316963	4.78443	0.296141	0.0618968	4.64355	4.55452	4.71855	5.2027	4.80696	5.27912	4.53439	4.26128	4.65373	4.73925	5.10619	4.91289
Apoe	0.0322818	0.347647	24	18	0.307508	5.40001	0.243913	0.0451689	5.11168	5.27055	4.96816	5.30107	5.63596	5.32689	5.18443	4.98491	5.35852	5.79917	6.31117	5.54765
Pomp	0.0322818	0.347647	24	18	0.28881	7.99837	0.313705	0.0392211	8.05457	7.76482	7.52314	8.15045	8.28543	8.41416	7.81289	7.84127	7.72072	8.18202	8.13931	8.09163
Cbx7	0.0322818	0.347647	24	18	0.274242	3.52699	0.315753	0.0895247	3.3438	3.19441	3.17524	3.20394	3.86713	4.25221	3.23436	3.20115	3.23334	4.51888	3.56282	3.53657
Csnk1e	0.0322818	0.347647	24	18	0.270578	7.14106	0.266422	0.0373084	7.06524	6.95781	6.8675	7.36799	7.21558	7.69332	6.90104	6.83339	6.94352	7.37932	7.24484	7.22316
Pdzd2	0.0322818	0.347647	24	18	0.270392	4.08865	0.26856	0.0656843	4.0503	3.77278	3.76684	3.94425	4.1208	4.4771	3.8565	3.98626	3.78413	4.46868	4.95882	3.87733
Bbox1	0.0322818	0.347647	24	18	0.269709	3.32134	0.40242	0.121162	3.02391	3.00371	3.17524	3.21493	3.273	4.31799	2.98389	3.04527	3.00958	3.1902	3.86681	3.75154
Tas2r113	0.0322818	0.347647	24	18	0.258812	7.49228	0.211718	0.0282582	7.30481	7.2966	7.28542	7.7027	7.56008	7.99994	7.26389	7.24975	7.31796	7.84427	7.59704	7.4849
Vtcn1	0.0322818	0.347647	24	18	0.254184	8.18966	0.264079	0.0322454	8.28458	7.96596	7.7975	8.33985	8.4977	8.15136	8.1109	7.98536	7.92546	8.32676	8.34349	8.54703
Ilf2	0.0322818	0.347647	24	18	0.247539	6.38794	0.225384	0.0352828	6.31843	6.0895	5.87101	6.8266	6.40466	6.49164	6.19505	6.31696	6.29327	6.37473	6.92748	6.54593
Vsig10	0.0322818	0.347647	24	18	0.243811	7.90804	0.197121	0.0249266	7.77453	7.77004	7.70257	7.79049	7.94114	8.11542	7.72972	7.77029	7.60737	8.25958	8.37519	8.06013
Sstr4	0.0322818	0.347647	24	18	0.240147	4.00963	0.220399	0.0549673	3.74579	3.84516	3.99706	3.83513	4.2324	4.20393	3.8639	3.79689	3.77668	4.10013	4.62007	4.09847
Nsfl1c	0.0322818	0.347647	24	18	0.240147	4.00963	0.220399	0.0549673	3.74579	3.84516	3.99706	3.83513	4.2324	4.20393	3.8639	3.79689	3.77668	4.10013	4.62007	4.09847
Olfr1306	0.0322818	0.347647	24	18	0.236559	3.28826	0.295952	0.0900025	2.98583	3.04915	3.08019	3.128	3.57972	4.13784	3.15605	3.01466	3.18991	3.44252	3.35001	3.34524
Trp53i11	0.0322818	0.347647	24	18	0.231257	7.39726	0.18981	0.0256595	7.51586	7.17688	7.15514	7.65816	7.51221	7.23721	7.43978	7.05354	7.20161	7.65205	7.66908	7.49564
Golt1b	0.0322818	0.347647	24	18	0.228196	5.97001	0.344183	0.057652	5.80818	5.8728	5.31218	6.17655	5.96366	6.87352	5.92011	5.63748	5.9184	5.89565	6.23766	6.02395
Vwa2	0.0322818	0.347647	24	18	0.226814	6.767	0.299936	0.0443233	6.94964	6.28957	6.5565	6.6096	7.15305	6.98268	6.79429	6.26275	6.81137	6.90982	6.76928	7.11543
Slc22a14	0.0322818	0.347647	24	18	0.225447	4.29074	0.211578	0.0493104	4.00265	4.03957	4.15562	4.12601	4.33268	4.49627	4.31691	4.09884	4.11388	4.3511	4.93403	4.52135
Gstm3	0.0322818	0.347647	24	18	0.220752	5.38732	0.166354	0.0308789	5.28819	5.3002	5.26302	5.53135	5.63361	5.41045	5.181	5.24155	5.13109	5.63318	5.73652	5.29764
Tmem132d	0.0322818	0.347647	24	18	0.218671	4.66761	0.171617	0.0367677	4.71269	4.28224	4.44929	4.7637	4.81165	4.58396	4.54684	4.46701	4.50757	5.10907	4.62495	5.15229
Prss12	0.0322818	0.347647	24	18	0.199755	4.6619	0.23387	0.0501662	4.76092	4.46403	4.48125	4.52943	4.793	4.98612	4.46998	4.36063	4.59288	4.72245	4.69173	5.0904
Rnf170	0.0322818	0.347647	24	18	0.196212	3.96901	0.179027	0.0451061	3.90381	3.8279	3.63023	4.06114	3.96306	4.18779	3.639	3.89924	3.93992	3.96768	4.65682	3.95148
Chst2	0.0322818	0.347647	24	18	0.189211	6.35614	0.213132	0.0335317	6.3478	6.20861	6.28448	6.61919	6.40468	6.77703	6.11716	6.1409	6.21861	6.21929	6.64739	6.28849
Chrna2	0.0322818	0.347647	24	18	0.182009	4.03906	0.175592	0.0434736	4.01847	3.96249	3.80254	4.13972	4.06089	4.04753	3.87628	3.90787	3.79236	4.14276	4.47655	4.24126
Slc20a1	0.0322818	0.347647	24	18	0.181739	3.94858	0.151473	0.0383615	3.85959	3.78584	3.86646	3.86787	3.93775	4.31491	3.77327	3.66187	3.84202	4.37319	3.98258	4.11763
Gdnf	0.0322818	0.347647	24	18	0.173416	8.4553	0.169732	0.0200741	8.48348	8.23229	8.20093	8.68666	8.64655	8.43464	8.4315	8.30122	8.34547	8.50774	8.57539	8.61769
Slc46a2	0.0322818	0.347647	24	18	0.169284	9.08535	0.158492	0.0174448	9.083	8.81438	8.9898	9.37338	9.13442	9.18832	9.0066	8.9833	8.88616	9.12035	9.15136	9.29309
Cox5a	0.0322818	0.347647	24	18	0.16488	5.02571	0.150284	0.0299031	4.90992	4.89314	5.14222	5.05921	5.16211	5.27688	4.87943	4.83988	4.88846	4.97109	5.23072	5.05548
Cga	0.0322818	0.347647	24	18	0.155097	9.42348	0.101931	0.0108167	9.28697	9.31958	9.30669	9.55303	9.53	9.32655	9.43064	9.27867	9.33766	9.46818	9.66086	9.58295
B2m	0.0322818	0.347647	24	18	0.147971	6.69512	0.112721	0.0168363	6.62944	6.51765	6.57253	7.1377	6.79574	6.60998	6.58107	6.48198	6.6904	6.68535	6.82475	6.81489
Trex2	0.0322818	0.347647	24	18	0.146644	7.40317	0.177064	0.0239174	7.45636	7.45641	7.13288	7.47167	7.79317	7.50328	7.22402	7.34127	7.16861	7.50201	7.52222	7.26612
Mc5r	0.0322818	0.347647	24	18	0.143589	9.34661	0.112462	0.0120324	9.3007	9.37216	9.19001	9.39383	9.40334	9.37467	9.28819	9.10343	9.15893	9.69796	9.41744	9.45871
Dlc1	0.0322818	0.347647	24	18	0.12798	6.8453	0.169678	0.0247875	6.87728	6.85547	6.74349	6.7542	7.01532	7.05882	6.69971	6.53254	6.80982	6.85916	7.11068	6.82713
Fam71f2	0.0322818	0.347647	24	18	0.120592	8.13112	0.1498	0.018423	8.20429	7.86021	8.02752	8.32864	8.23109	8.06813	8.06652	7.95715	8.04288	8.09751	8.10786	8.5816
Snx19	0.0322818	0.347647	24	18	0.108193	9.93984	0.130848	0.0131641	9.9108	9.91761	9.77642	10.0492	10.0953	9.901	10.0107	9.76021	9.79668	9.93256	10.0708	10.0567
Fhl3	0.0322818	0.347647	24	18	0.0860508	9.56208	0.0907276	0.00948826	9.64947	9.45404	9.49908	9.5914	9.60489	9.63257	9.40601	9.46737	9.53919	9.56241	9.721	9.6176
Nebl	0.0322818	0.347647	24	18	0.0672713	5.42126	0.11945	0.0220336	5.44869	5.29563	5.31555	5.3156	5.48479	5.39074	5.49052	5.27977	5.33176	5.41188	5.80083	5.48936
B4galnt2	0.0322818	0.347647	24	16	0.768241	4.73713	0.553624	0.116869	4.14375	3.67972	4.27915	4.81011	4.63686	5.91247	4.07186	4.13769	5.01464	5.60899	5.34207	5.20825
Tspyl4	0.0322818	0.347647	24	16	0.697496	5.84338	0.509568	0.0872044	5.54477	5.02556	5.09766	6.53107	6.26032	5.24702	5.48955	5.663	5.68539	6.67191	6.71834	6.18599
Gpa33	0.0322818	0.347647	24	16	0.65669	3.82503	0.515425	0.134751	3.19278	2.8302	3.31786	3.94214	3.87122	3.85127	4.0967	3.04583	3.70772	4.99493	4.79708	4.25261
Lcorl	0.0322818	0.347647	24	16	0.575341	3.79028	0.491619	0.129705	3.27266	3.23905	3.77082	4.04664	4.20615	3.62712	3.37429	3.1451	3.37205	5.11007	3.75008	4.56938
Gpsm1	0.0322818	0.347647	24	16	0.516451	4.12556	0.433313	0.105031	3.72921	3.61842	3.84954	4.13776	4.39724	4.99301	3.70099	3.80622	3.79458	4.73661	4.16241	4.58073
Hic1	0.0322818	0.347647	24	16	0.48732	3.72581	0.720119	0.193279	3.32451	3.44474	3.53818	4.42136	4.87566	3.96617	3.3622	3.33793	2.88877	3.79835	4.05726	3.69461
Arhgap27	0.0322818	0.347647	24	16	0.479098	7.21176	0.515158	0.0714331	6.81967	7.1172	6.57277	7.61683	7.71604	7.19568	7.04237	6.27006	7.48641	7.72823	7.95673	7.01906
Bbs10	0.0322818	0.347647	24	16	0.470109	3.15505	0.785562	0.248985	2.60142	2.81341	2.87287	3.05172	3.97582	2.70434	2.59475	2.33432	2.51317	4.75643	4.79708	2.84533
Nfkbib	0.0322818	0.347647	24	16	0.42757	4.84064	0.529814	0.109451	5.08833	4.19675	4.44295	4.97815	5.37681	5.77624	4.27806	4.53037	4.61791	4.8712	5.07281	4.8581
Aip	0.0322818	0.347647	24	16	0.417738	3.61665	0.360437	0.0996605	3.29049	3.23911	3.35256	3.50232	3.81542	4.05259	3.0895	3.66078	3.27772	4.25794	4.44852	3.41288
Cap2	0.0322818	0.347647	24	16	0.403983	4.93754	0.489373	0.0991128	4.29119	4.40037	5.4687	4.9997	5.76196	4.49149	4.8213	3.85068	5.30357	5.39947	5.48304	4.97897
Tmem167b	0.0322818	0.347647	24	16	0.325009	4.02551	0.272065	0.0675854	3.77933	3.76686	3.71854	3.88516	4.4485	4.04575	3.66137	3.77111	4.16054	4.61242	4.38938	4.06712
Celf4	0.0322818	0.347647	24	16	0.321979	5.40566	0.310335	0.0574094	5.10939	5.36331	5.29767	5.5272	5.6908	5.66552	4.99079	5.23778	5.12125	5.71197	5.83264	5.31958
Zic3	0.0322818	0.347647	24	16	0.312099	5.98256	0.254767	0.0425849	5.7374	5.67959	5.8508	5.96568	5.95849	6.44705	5.63288	5.70897	5.96847	6.35469	6.37622	6.11048
Cog2	0.0322818	0.347647	24	16	0.298669	7.71922	0.305177	0.0395347	7.7355	7.50826	7.39691	8.0329	8.02731	7.79416	7.3847	7.61493	7.42212	7.84686	8.00018	7.86682
Gtpbp1	0.0322818	0.347647	24	16	0.262734	5.42025	0.2086	0.0384853	5.16591	5.23011	5.25811	5.34225	5.73777	5.48218	5.05541	5.36828	5.27069	5.91747	5.53143	5.68343
Acsl1	0.0322818	0.347647	24	16	0.251591	3.59757	0.269647	0.0749524	3.55966	3.25599	3.6199	3.81902	3.76569	3.51509	3.41013	3.38343	3.34857	3.98935	3.97952	3.52448
Dtd1	0.0322818	0.347647	24	16	0.248173	4.51314	0.168097	0.0372461	3.97835	4.17318	4.50442	4.50507	4.60387	4.72704	4.47082	4.47567	4.45542	4.88425	4.85013	4.52941
Saal1	0.0322818	0.347647	24	16	0.233981	3.36891	0.19676	0.0584047	3.20307	2.91481	3.09705	3.41812	3.45992	3.53081	3.07179	3.44101	3.25554	4.1242	3.52207	3.38849
Immp1l	0.0322818	0.347647	24	16	0.225935	3.87296	0.184786	0.0477119	3.6019	3.73792	3.7568	3.79646	3.88102	4.20245	3.57605	3.55645	4.00197	4.4879	4.06697	3.80959
Slc12a2	0.0322818	0.347647	24	16	0.220204	5.39676	0.250724	0.0464583	5.28056	5.03827	5.50133	5.43723	5.74124	5.72416	5.00701	5.33663	5.30508	5.39033	5.57017	5.42916
Myo1f	0.0322818	0.347647	24	16	0.213805	7.19194	0.296811	0.04127	7.42883	6.64556	7.13197	7.41109	7.57227	7.36163	6.90033	6.99258	7.1279	7.40155	7.1814	7.14818
Stx3	0.0322818	0.347647	24	16	0.209678	9.62439	0.165149	0.0171595	9.46184	9.50748	9.51282	9.80668	9.617	9.65438	9.39816	9.38646	9.60435	9.76516	9.84894	9.92937
Nr6a1	0.0322818	0.347647	24	16	0.20236	4.31273	0.211564	0.0490556	4.08031	4.00792	4.20862	4.18504	4.19747	4.69084	4.0118	4.11562	4.27386	5.00915	4.79587	4.17624
Cbfa2t2	0.0322818	0.347647	24	16	0.198697	6.23388	0.258273	0.0414305	6.23649	5.96251	6.33647	6.44451	6.52339	6.11921	5.74155	5.96523	6.33052	6.14255	6.62118	6.38294
Olfr743	0.0322818	0.347647	24	16	0.198442	5.14835	0.218479	0.0424367	5.07507	4.93364	5.15602	5.23737	5.13538	5.45891	4.88393	4.85145	5.13913	5.30544	5.50931	5.09457
Zfp941	0.0322818	0.347647	24	16	0.194204	7.81821	0.168901	0.0216035	7.69532	7.43556	7.8141	7.8846	7.72447	7.78847	7.7039	7.66176	7.68073	8.15233	8.23758	8.03976
Fgf2	0.0322818	0.347647	24	16	0.186605	3.65821	0.165062	0.0451211	3.26818	3.43536	3.68773	3.69474	3.69876	4.01833	3.52127	3.46342	3.70878	4.11133	3.76042	3.53016
Sema3c	0.0322818	0.347647	24	16	0.181734	6.236	0.163464	0.026213	5.91057	6.08714	6.22973	6.50162	6.25901	6.2412	6.1925	5.95263	6.2754	6.43376	6.45244	6.29605
Veph1	0.0322818	0.347647	24	16	0.17904	4.45344	0.293698	0.0659487	4.40346	4.25995	4.49129	4.65099	4.64013	4.8888	4.33102	3.94743	4.38787	4.45192	4.59065	4.39774
Lrrc30	0.0322818	0.347647	24	16	0.166806	11.7142	0.173714	0.0148293	11.5926	11.6336	11.5533	11.8591	11.918	11.8162	11.5478	11.6254	11.617	11.7364	11.9175	11.7533
Pde8b	0.0322818	0.347647	24	16	0.164178	8.45597	0.183965	0.0217556	8.31358	8.3946	8.25685	8.53963	8.7683	8.42994	8.49361	8.17955	8.36339	8.70603	8.49769	8.52848
Krt1	0.0322818	0.347647	24	16	0.156931	9.43407	0.168236	0.0178328	9.53084	9.11913	9.26516	9.64766	9.65885	9.36302	9.28778	9.43452	9.34127	9.5741	9.55157	9.43499
Olfr3	0.0322818	0.347647	24	16	0.148082	9.82717	0.119177	0.0121273	9.54464	9.77512	9.77349	9.82507	9.94686	9.82093	9.70983	9.65207	9.86941	10.1052	10.021	9.88246
Lrrc14b	0.0322818	0.347647	24	16	0.129252	5.60431	0.154503	0.0275687	5.54048	5.29752	5.62034	5.63024	5.8613	5.69614	5.4114	5.65163	5.53633	5.79656	5.74922	5.46053
Olfr1087	0.0322818	0.347647	24	16	0.0889289	9.46769	0.0981123	0.0103629	9.21722	9.4275	9.37913	9.54481	9.68994	9.4447	9.48151	9.37702	9.54196	9.57229	9.60636	9.32983
Slc11a2	0.0322818	0.347647	24	16	0.087089	10.5516	0.109814	0.0104074	10.5394	10.4703	10.4697	10.5811	10.7598	10.4438	10.4562	10.4479	10.5707	10.6416	10.731	10.5076
Fam3c	0.0322818	0.347647	24	16	0.073666	8.36419	0.120383	0.0143926	8.25894	8.22268	8.39834	8.34945	8.63823	8.28881	8.36149	8.17883	8.40178	8.49982	8.44236	8.32957
Nap1l1	0.0322818	0.347647	24	14	0.666953	4.50548	0.616269	0.136782	4.21804	3.91631	4.46117	4.64697	5.7831	3.25088	3.82921	4.59192	4.79729	5.47252	4.94649	4.15191
Trappc1	0.0322818	0.347647	24	14	0.647279	3.41991	0.704484	0.205995	2.64943	3.04083	3.0794	4.13481	3.00827	3.78104	2.50811	3.01737	3.53817	4.68523	4.6894	2.90681
Nxnl2	0.0322818	0.347647	24	14	0.516154	5.61746	0.649454	0.115613	5.04773	5.23732	6.31825	5.86345	5.73828	6.3869	4.74535	5.16458	5.35574	7.01982	5.55261	4.97947
Sec11a	0.0322818	0.347647	24	14	0.432671	3.38644	0.499782	0.147583	3.26818	3.26017	3.20947	3.46342	3.58257	2.96747	2.68474	2.81164	3.42793	4.15418	4.49887	3.30865
Mapk7	0.0322818	0.347647	24	14	0.367682	5.53047	0.420659	0.0760621	5.07826	4.97041	5.75531	5.98155	5.42391	5.70389	5.6388	5.03106	5.32926	6.40755	5.84259	5.20308
Dcbld1	0.0322818	0.347647	24	14	0.358174	6.27908	0.269871	0.0429794	5.62753	6.13014	6.33005	6.17228	6.36085	6.23949	6.14416	6.22527	6.49476	6.92056	6.89992	5.80397
Serinc1	0.0322818	0.347647	24	14	0.338134	7.22624	0.294013	0.0406868	6.89654	6.92244	6.965	7.7351	7.56739	6.22731	7.07567	7.29574	7.17092	7.83459	7.48168	7.54255
Rbm25	0.0322818	0.347647	24	14	0.320085	6.36466	0.456061	0.0716552	5.95432	6.68009	6.3013	7.04299	6.52624	6.44901	5.84132	6.00155	6.1626	6.83459	6.69069	5.89124
Mthfd1	0.0322818	0.347647	24	14	0.303615	3.66271	0.434282	0.118568	3.34459	3.62313	3.9957	4.32207	3.70662	3.90166	3.23649	3.13547	3.36169	4.08194	3.70354	3.53962
Chrnb4	0.0322818	0.347647	24	14	0.294388	3.54478	0.546144	0.15407	3.28079	3.1189	3.12715	3.52112	3.53011	3.81018	2.77364	3.31023	3.38172	5.30823	4.32117	3.05409
Cdk18	0.0322818	0.347647	24	14	0.27543	7.18485	0.401369	0.0558633	6.63907	7.00657	7.42578	7.356	7.3664	7.20027	6.40491	7.11661	6.86235	7.73344	7.68176	7.42502
Rrad	0.0322818	0.347647	24	14	0.261207	4.82266	0.265526	0.055058	4.54559	4.57452	4.70013	5.03659	4.99369	5.35475	4.47869	4.68347	4.92186	4.92215	5.10786	4.5526
Osgin2	0.0322818	0.347647	24	14	0.2339	5.29088	0.253169	0.04785	4.9931	4.98829	5.31505	5.50815	5.16425	5.10954	5.15996	5.08804	5.26608	5.82898	5.78879	5.28036
Prss29	0.0322818	0.347647	24	14	0.201556	8.40655	0.210296	0.0250158	8.16889	8.03177	8.29176	8.73268	8.5665	8.44278	8.11982	8.41119	8.64667	8.44194	8.59047	8.43408
Hyls1	0.0322818	0.347647	24	14	0.200245	6.00003	0.233575	0.0389289	5.62918	5.97199	5.77161	6.00298	6.23074	5.91791	5.84308	5.76497	6.10617	6.60684	6.22289	5.93197
Piwil4	0.0322818	0.347647	24	14	0.197384	9.13965	0.255602	0.0279663	8.54555	9.29201	9.01502	9.2521	9.42728	8.9762	8.9708	8.88934	9.20256	9.78152	9.16632	9.15707
Ints9	0.0322818	0.347647	24	14	0.193067	5.60779	0.20511	0.0365759	5.56342	5.61839	5.5526	5.66685	5.71032	5.63099	5.24495	5.51807	5.59687	5.95989	5.91257	5.31858
Snrpd1	0.0322818	0.347647	24	14	0.171867	5.4819	0.207224	0.0378016	5.40183	5.28952	5.82581	5.62778	5.50098	5.55502	5.2666	5.19505	5.45707	5.81512	5.43464	5.41334
Gm1043	0.0322818	0.347647	24	14	0.165579	5.47196	0.306001	0.0559217	5.12547	5.2544	5.13766	5.63775	5.50879	5.84358	5.10102	5.26464	5.14989	6.17659	5.86547	5.59829
Htatsf1	0.0322818	0.347647	24	14	0.161276	5.02778	0.157102	0.0312468	4.79371	4.82795	4.9554	5.05761	5.05823	4.96235	4.78652	4.85458	5.13745	5.4628	5.12001	5.31678
Sptssb	0.0322818	0.347647	24	14	0.148195	3.72738	0.198619	0.0532866	3.45331	3.48921	3.65985	3.75379	3.76424	3.81739	3.45214	3.78873	3.65679	4.22987	4.0581	3.60518
Kndc1	0.0322818	0.347647	24	14	0.145892	10.7483	0.251746	0.023422	10.6734	10.7512	10.7872	11.1473	10.9491	10.6542	10.4364	10.4754	10.6002	10.8775	10.8182	10.8092
Arhgap1	0.0322818	0.347647	24	14	0.142434	3.56679	0.179679	0.0503756	3.29408	3.47535	3.49749	3.53453	3.36965	3.75152	3.15189	3.48579	3.6748	4.11788	3.94806	3.50042
Fam71f1	0.0322818	0.347647	24	14	0.135984	9.43259	0.123644	0.0131081	9.26914	9.30758	9.32068	9.47307	9.55463	9.28422	9.28812	9.36815	9.46491	9.66217	9.62732	9.57112
Foxq1	0.0322818	0.347647	24	14	0.132704	10.1742	0.195505	0.0192158	10.137	10.0457	9.96144	10.5231	10.2684	10.2167	9.87893	10.0635	10.2607	10.5662	10.0289	10.1398
Kif2a	0.0322818	0.347647	24	14	0.128181	3.15838	0.276528	0.0875538	2.85082	2.96061	3.09642	3.24013	3.24872	3.55114	2.87343	2.96316	2.94657	4.12061	2.99484	3.05411
Gars	0.0322818	0.347647	24	14	0.119745	10.5196	0.136454	0.0129714	10.5306	10.3985	10.5115	10.7517	10.5898	10.5859	10.3127	10.3971	10.6693	10.6138	10.457	10.4177
Gabbr1	0.0322818	0.347647	24	14	0.108788	5.61274	0.185138	0.0329853	5.33183	5.50125	5.35137	5.81922	5.55169	5.58574	5.39872	5.5211	5.65239	6.28969	5.66703	5.68288
Mccc2	0.0322818	0.347647	24	14	0.107452	6.59944	0.138888	0.0210455	6.46821	6.5694	6.44854	6.79923	6.78162	6.60715	6.50078	6.52931	6.60958	6.72751	6.65222	6.49974
Ppia	0.0322818	0.347647	24	14	0.104382	5.65347	0.20206	0.0357408	5.26746	5.51552	5.81268	5.65459	5.62011	5.97994	5.51077	5.4409	5.55186	6.37546	5.55812	5.55422
Pcdh10	0.0322818	0.347647	24	14	0.102815	9.98767	0.141391	0.0141565	9.91445	9.84529	10.0587	10.2111	10.1192	10.0392	9.77692	9.90725	10.0329	9.99185	9.96356	9.9916
Znhit6	0.0322818	0.347647	24	14	0.096728	8.36639	0.150551	0.0179947	8.21659	8.32202	8.25454	8.61143	8.60466	8.34846	8.13535	8.37273	8.37762	8.4628	8.32353	8.367
Crx	0.0322818	0.347647	24	14	0.0875257	11.102	0.159865	0.0143996	10.9241	11.0242	11.0546	11.5095	11.2013	11.081	10.9521	11.0228	11.1198	11.2395	10.9592	11.1363
Sh3rf2	0.0322818	0.347647	24	14	0.0839735	9.23803	0.132926	0.014389	9.20169	9.11609	9.10861	9.39461	9.23599	9.38913	8.991	9.21769	9.20941	9.46117	9.3631	9.16791
Rgs12	0.0322818	0.347647	24	14	0.0786278	9.68338	0.121518	0.0125491	9.62895	9.64023	9.47027	9.91339	9.73787	9.60931	9.61839	9.55982	9.69265	9.92229	9.73039	9.67697
Vmn1r233	0.0322818	0.347647	24	14	0.0762273	9.58416	0.134801	0.014065	9.51407	9.46682	9.42297	9.80908	9.66614	9.63195	9.35204	9.58328	9.5229	9.7806	9.61593	9.64413
Ermp1	0.0322818	0.347647	24	14	0.0663655	10.2607	0.0705986	0.00688047	10.1717	10.2833	10.19	10.3798	10.3092	10.1382	10.1143	10.2464	10.2739	10.3856	10.2789	10.3574
Parl	0.0322818	0.347647	24	14	0.0412038	9.18246	0.0803501	0.00875039	9.03779	9.10741	9.16005	9.18797	9.21445	9.27654	9.09057	9.12032	9.14323	9.43503	9.17626	9.2399
Hsp90aa1	0.0322818	0.347647	24	12	0.761913	3.804	0.702941	0.18479	3.11508	3.06153	4.31213	3.74392	3.9856	3.35479	3.28126	3.60597	4.41841	5.16293	4.42928	3.17713
Olfr801	0.0322818	0.347647	24	12	0.684975	7.29741	0.786988	0.107845	6.91577	7.62723	7.58335	8.02121	7.51858	5.77527	6.46182	6.98312	7.61349	8.3428	7.8193	6.90696
Nlrp1b	0.0322818	0.347647	24	12	0.595375	4.76881	0.631171	0.132354	4.46975	4.53974	4.18733	5.4662	5.22847	3.91415	5.02119	4.78595	5.28438	6.0787	5.02725	3.22263
Prox1	0.0322818	0.347647	24	12	0.496278	4.20252	0.601076	0.143028	3.51025	3.9562	4.18187	4.93177	4.02851	5.29527	3.3337	3.59186	4.98186	5.03819	4.03071	3.55006
Slc24a4	0.0322818	0.347647	24	12	0.479345	5.3018	0.56164	0.105934	4.82262	5.28007	5.36708	6.15981	5.33629	5.38012	5.05645	4.7514	5.48393	5.75631	5.86424	4.36324
Nlrp1a	0.0322818	0.347647	24	12	0.472184	6.95304	0.533881	0.0767839	6.18235	7.3948	7.44456	7.11839	7.06077	7.06532	6.44809	6.41134	7.10573	7.79986	7.08426	6.32095
Tppp	0.0322818	0.347647	24	12	0.438254	6.24144	0.596185	0.0955204	4.69589	6.43069	6.72068	6.86998	7.17063	5.84148	6.00356	6.10279	6.26229	6.28718	6.46316	6.04889
Cox6b1	0.0322818	0.347647	24	12	0.35084	10.5132	0.437069	0.0415733	9.99355	10.7291	10.8245	11.176	9.86103	10.3137	10.1431	10.3594	10.7908	11.4508	10.2937	10.2232
Spats2	0.0322818	0.347647	24	12	0.334897	7.07772	0.358376	0.0506344	6.91465	7.20105	7.44809	7.33967	7.25888	6.51599	6.65067	7.0453	7.1856	7.41012	7.22319	6.73946
Ankrd36	0.0322818	0.347647	24	12	0.275451	3.34545	0.339399	0.101451	3.21715	3.08669	3.33577	3.60057	3.2419	2.78492	3.04962	3.20811	3.87432	4.15418	3.28355	3.30865
Smap2	0.0322818	0.347647	24	12	0.259518	7.64662	0.470548	0.0615367	7.60979	7.50636	7.6202	8.52907	7.44765	7.4938	7.18279	7.24961	7.7012	8.50764	7.62886	7.28253
Ndufab1	0.0322818	0.347647	24	12	0.232377	8.91062	0.236721	0.0265661	8.5484	8.9248	9.09175	9.30155	8.83455	8.56087	8.92662	8.887	9.13222	9.00143	9.07895	8.63925
Rpl5	0.0322818	0.347647	24	12	0.227138	9.21827	0.22652	0.024573	8.95487	9.06862	9.11638	9.55489	9.00849	8.98508	9.01088	9.09531	9.43195	9.74766	9.30339	9.34174
Bahd1	0.0322818	0.347647	24	12	0.206223	9.04225	0.222993	0.0246613	8.60914	9.2455	9.17651	9.27013	8.71424	8.90113	8.85911	8.94219	9.41611	9.40221	9.05092	8.91977
Olfr1305	0.0322818	0.347647	24	12	0.199637	9.42883	0.248635	0.0263697	8.84331	9.57294	9.57455	9.60528	9.6124	9.05507	9.53037	9.1775	9.61188	9.71817	9.51085	9.33363
Trio	0.0322818	0.347647	24	12	0.192779	5.71163	0.220062	0.0385288	5.2995	5.74115	5.71988	6.08717	6.07863	5.61305	5.42962	5.75287	5.64252	5.75533	5.71722	5.70257
Opa3	0.0322818	0.347647	24	12	0.187979	5.91473	0.197252	0.0333492	5.61519	5.74601	6.3088	5.95563	5.95945	5.90914	5.7024	5.897	6.08192	6.01259	6.02688	5.76177
Spsb2	0.0322818	0.347647	24	12	0.180917	5.52885	0.221322	0.0400304	5.25495	5.60094	5.56588	5.76823	5.33308	5.2686	5.30601	5.57388	5.66337	6.02952	5.57017	5.41153
Eif4e1b	0.0322818	0.347647	24	12	0.165803	9.49699	0.193315	0.0203554	9.06919	9.49779	9.43524	9.6651	9.504	9.34502	9.43249	9.42677	9.93707	9.79154	9.43088	9.42875
Pkd2	0.0322818	0.347647	24	12	0.158599	4.0444	0.181566	0.0448932	3.67136	3.55909	4.00628	4.17967	3.95917	3.94289	3.95389	4.6902	4.10431	4.70986	3.9646	3.79147
Zfp865	0.0322818	0.347647	24	12	0.151702	8.53627	0.1456	0.0170566	8.31487	8.52798	8.59279	8.56773	8.65689	8.3412	8.49711	8.42443	8.81256	8.73609	8.50668	8.45688
Svip	0.0322818	0.347647	24	12	0.151333	7.82814	0.188696	0.0241048	7.83862	7.71435	7.95123	7.96964	7.93964	7.76535	7.59093	7.77565	7.8871	8.20945	7.67908	7.61664
Mob3b	0.0322818	0.347647	24	12	0.150653	9.86299	0.146545	0.0148581	9.73865	9.82938	9.89928	9.97282	9.99369	9.69016	9.89313	9.78879	9.98996	10.0588	9.90385	9.59734
Eif4e	0.0322818	0.347647	24	12	0.148726	8.3124	0.198703	0.0239045	8.06928	8.2852	8.3596	8.46391	8.41797	8.10322	8.1524	8.16189	8.31518	8.83094	8.1891	8.40005
Olfr922	0.0322818	0.347647	24	12	0.146615	8.78183	0.171493	0.0195281	8.7165	8.75835	8.96997	9.03543	8.84715	8.55932	8.83237	8.80701	8.81864	8.99653	8.65593	8.38472
Ttn	0.0322818	0.347647	24	12	0.139859	8.35412	0.132774	0.0158933	8.35696	8.148	8.41638	8.52631	8.51668	8.10518	8.27878	8.28989	8.43473	8.44239	8.41044	8.32371
Olfr1424	0.0322818	0.347647	24	12	0.0961206	10.1065	0.113038	0.0111847	9.8016	10.3147	10.1436	10.2097	10.1533	9.98172	10.0709	10.0456	10.2019	10.2326	10.081	10.041
Mas1	0.0322818	0.347647	24	12	0.0887184	9.30534	0.127485	0.0137002	9.11851	9.39911	9.30349	9.39025	9.35148	9.263	9.09632	9.32049	9.47146	9.53313	9.18337	9.23348
Rapgef2	0.0322818	0.347647	24	12	0.0764948	11.1373	0.0746456	0.00670232	10.9835	11.0732	11.1611	11.1931	11.1164	11.1322	11.0105	11.3193	11.177	11.239	11.2044	11.0377
Nuggc	0.0322818	0.347647	24	12	0.0723353	11.0414	0.12082	0.0109425	10.8328	11.0666	11.0307	11.3046	11.0656	10.8409	10.9748	11.0351	11.0814	11.0933	11.119	11.0516
Tmem64	0.0322818	0.347647	24	12	0.067641	9.47792	0.0934793	0.00986285	9.26287	9.50557	9.41373	9.57554	9.57676	9.35736	9.38993	9.52363	9.58157	9.6016	9.46195	9.48451
Npas3	0.0322818	0.347647	24	10	0.660364	4.59995	0.812016	0.176527	4.2987	4.38889	5.3915	4.69308	4.5872	4.61365	3.99916	5.16164	5.20007	5.97358	4.17096	2.72091
Cnr2	0.0322818	0.347647	24	10	0.555415	5.61379	0.583366	0.103917	5.63426	5.56374	6.107	5.86508	5.15907	5.42124	4.98501	5.94744	6.09252	6.64039	5.32688	4.6228
Zfp644	0.0322818	0.347647	24	10	0.461874	6.24056	0.438258	0.0702274	6.31935	6.3051	6.42259	6.64317	6.05931	5.63773	5.68226	6.61731	6.53151	6.86156	6.02369	5.78313
Serpinb3a	0.0322818	0.347647	24	10	0.414415	5.33812	0.618498	0.115864	4.83849	5.69205	5.98472	5.71982	5.53163	5.16411	5.69667	4.23789	6.16343	6.00341	5.13828	3.88701
Wdr25	0.0322818	0.347647	24	10	0.402894	6.83545	0.616898	0.0902498	6.84007	6.75742	7.6983	7.36647	6.909	5.91355	6.53531	7.05262	7.25921	6.8284	7.27557	5.58946
Col19a1	0.0322818	0.347647	24	10	0.369194	8.49273	0.375627	0.0442292	7.85396	8.84284	8.62104	9.10971	8.66624	8.25959	8.60875	8.71969	8.91531	8.3771	8.24005	7.69845
Rps6ka2	0.0322818	0.347647	24	10	0.366312	6.66481	0.369388	0.0554236	6.26459	6.74962	6.90977	6.97711	6.36598	6.40683	6.75577	6.66096	6.9984	7.16202	6.66575	6.06093
Olfr867	0.0322818	0.347647	24	10	0.352657	8.42903	0.299507	0.0355328	8.12975	8.78463	8.58062	8.85596	8.32579	8.23537	8.24275	8.41254	8.62641	8.7463	8.08186	8.12636
Prss57	0.0322818	0.347647	24	10	0.324976	6.15376	0.389005	0.0632141	6.16415	5.97405	6.74249	6.61395	6.35613	5.84573	6.30503	5.87951	6.9776	6.08749	5.48752	5.41152
Zfp971	0.0322818	0.347647	24	10	0.324323	6.74488	0.293506	0.0435154	6.19564	6.92124	6.94667	7.04092	6.58622	6.33205	7.00567	6.82411	7.08232	6.95244	6.59582	6.45551
Thsd7a	0.0322818	0.347647	24	10	0.301673	9.8011	0.24209	0.0247003	9.80194	9.99033	9.98018	10.1488	9.74377	9.50927	9.56548	10.0023	9.99842	9.93503	9.42916	9.50854
Plac8	0.0322818	0.347647	24	10	0.287824	8.36396	0.296424	0.0354406	7.90387	8.47874	8.53802	8.53672	8.18174	8.21286	8.06574	8.54608	8.65035	8.74053	8.2834	8.22947
Fat3	0.0322818	0.347647	24	10	0.255788	7.70668	0.239086	0.0310233	7.73424	7.6051	7.75505	8.15561	7.73349	7.4025	7.55949	7.98444	7.97321	7.83311	7.37954	7.36431
Pak2	0.0322818	0.347647	24	10	0.236376	9.10905	0.226462	0.0248613	8.76115	9.07042	9.28046	9.19825	8.97529	9.25656	8.98709	9.11784	9.35456	9.59145	8.86456	8.85094
Topaz1	0.0322818	0.347647	24	10	0.226313	7.70863	0.248791	0.0322743	7.58951	7.58753	7.91855	8.26996	7.83443	7.37112	7.41569	7.90588	7.88342	7.59792	7.55969	7.56986
Defb38	0.0322818	0.347647	24	10	0.208408	10.0497	0.1821	0.01812	9.84703	10.129	10.2127	10.1449	9.78209	9.84019	9.91802	10.1634	10.2204	10.3148	9.99741	10.026
Lonrf1	0.0322818	0.347647	24	10	0.202139	8.44576	0.187257	0.0221717	8.19966	8.61806	8.55181	8.78154	8.49376	8.25242	8.51023	8.522	8.66806	8.41908	8.17168	8.16083
Ppfia3	0.0322818	0.347647	24	10	0.197972	6.32813	0.248584	0.0392823	5.82181	6.13965	6.58224	6.63895	6.24086	6.16156	6.41515	6.42915	6.70227	6.34381	6.31559	6.14652
Zim1	0.0322818	0.347647	24	10	0.196976	6.445	0.257004	0.0398764	6.39607	6.46624	6.33906	6.84339	6.5506	5.80911	6.46257	6.4924	6.77289	6.69076	6.31914	6.19778
Wnt5a	0.0322818	0.347647	24	10	0.194192	9.96283	0.18556	0.0186253	9.82991	10.012	10.0589	10.1897	10.1059	9.68974	9.86603	10.0757	10.1542	10.0779	9.6846	9.80942
Tomm22	0.0322818	0.347647	24	10	0.186312	5.73828	0.219528	0.0382568	5.6119	5.67753	5.98836	5.90773	5.59021	5.67267	5.66195	5.62309	5.97549	5.92658	5.89311	5.3307
Raf1	0.0322818	0.347647	24	10	0.179453	10.8714	0.165382	0.0152125	10.739	11.0846	11.0246	10.9479	10.9026	10.51	10.871	10.867	11.0704	10.9925	10.678	10.7697
Vmn1r81	0.0322818	0.347647	24	10	0.177363	9.49932	0.156945	0.0165217	9.38121	9.66164	9.70345	9.65739	9.45492	9.1934	9.5402	9.52451	9.48915	9.67602	9.38615	9.32386
Mmachc	0.0322818	0.347647	24	10	0.174055	9.16243	0.168302	0.0183687	8.94695	9.26532	9.22391	9.26834	9.15351	8.98304	9.02752	9.20749	9.34902	9.41596	8.97438	9.13368
Zfp26	0.0322818	0.347647	24	10	0.167623	10.0588	0.15331	0.0152414	10.0471	10.0649	9.94913	10.2515	10.0795	9.86374	9.93572	10.1936	10.2194	10.3197	9.94993	9.83101
Gabrb3	0.0322818	0.347647	24	10	0.150204	7.95718	0.17807	0.0223786	7.68065	8.04776	7.93297	8.12024	7.92999	7.63855	7.97178	8.00503	8.12261	8.19131	8.00285	7.84245
Hgf	0.0322818	0.347647	24	10	0.145289	10.6568	0.140559	0.0131896	10.6194	10.8258	10.8382	10.8956	10.6651	10.5061	10.6335	10.5457	10.8151	10.6709	10.379	10.4869
Bak1	0.0322818	0.347647	24	10	0.14294	9.12633	0.176732	0.019365	8.93119	9.13162	9.27446	9.347	9.14926	8.74662	9.24404	9.13506	9.36871	9.12541	9.09333	8.96929
Ufl1	0.0322818	0.347647	24	10	0.140435	6.92274	0.14641	0.0211492	6.84163	6.96173	6.98655	6.85283	6.95735	6.56161	6.95134	7.0747	7.05368	7.30313	6.70108	6.82726
Lamtor3	0.0322818	0.347647	24	10	0.137465	8.12298	0.149658	0.018424	8.10551	8.25653	8.1951	8.25896	8.20727	8.03009	8.12285	8.09436	8.49093	8.17967	7.70519	7.82936
Fau	0.0322818	0.347647	24	10	0.134449	10.5104	0.139678	0.0132895	10.2751	10.7006	10.5908	10.6842	10.4802	10.3374	10.4572	10.5191	10.5813	10.5891	10.5021	10.4081
Lrat	0.0322818	0.347647	24	10	0.123889	10.6053	0.126545	0.0119322	10.4044	10.6583	10.7338	10.7378	10.6449	10.3891	10.6999	10.5627	10.8594	10.5812	10.4504	10.542
Rpap3	0.0322818	0.347647	24	10	0.123739	7.22497	0.228856	0.0316757	7.16962	7.10761	7.50488	7.37981	7.24271	6.67582	7.20095	7.22816	7.71349	7.19346	7.1234	7.1597
Hsd17b2	0.0322818	0.347647	24	10	0.119464	9.44787	0.164023	0.0173608	9.20715	9.47219	9.59519	9.64595	9.53678	9.14166	9.49975	9.46178	9.57447	9.49806	9.41281	9.32872
Zbtb44	0.0322818	0.347647	24	10	0.117354	7.5642	0.124663	0.0164807	7.47357	7.57472	7.66919	7.47853	7.51307	7.36962	7.53543	7.65499	7.66151	7.84731	7.57822	7.41423
Bax	0.0322818	0.347647	24	10	0.106434	11.3495	0.106453	0.00937955	11.2175	11.5129	11.4533	11.4312	11.4042	11.095	11.2873	11.3561	11.4379	11.3668	11.2803	11.3518
Piezo1	0.0322818	0.347647	24	10	0.106047	10.9109	0.12661	0.011604	10.7805	10.839	11.0443	10.9213	11.0865	10.7254	10.898	10.9486	11.1785	10.9598	10.7254	10.8229
Txnl1	0.0322818	0.347647	24	10	0.0948842	9.40253	0.105064	0.011174	9.37229	9.44892	9.49816	9.48811	9.45927	9.21361	9.30691	9.47379	9.35351	9.53686	9.42307	9.25592
Adm	0.0322818	0.347647	24	10	0.0877661	11.6601	0.0851476	0.0073025	11.5934	11.77	11.7187	11.6245	11.6754	11.4388	11.5939	11.7724	11.8694	11.621	11.6256	11.6176
Cmtr2	0.0322818	0.347647	24	10	0.0846608	8.63325	0.0949847	0.0110022	8.61249	8.62931	8.70963	8.76033	8.66038	8.44398	8.63821	8.57117	8.81175	8.68642	8.46002	8.61537
Arpc1b	0.0322818	0.347647	24	10	0.0817274	10.7603	0.102526	0.00952816	10.7358	10.8496	10.7549	10.8998	10.8384	10.5939	10.6778	10.7809	10.8532	10.7839	10.7816	10.5738
Stip1	0.0322818	0.347647	24	10	0.0670235	9.80257	0.0621932	0.00634458	9.79503	9.87369	9.84352	9.89773	9.80722	9.77986	9.77892	9.85233	9.87466	9.79959	9.69743	9.6308
Krtap6-5	0.0322818	0.347647	24	10	0.0596194	8.9182	0.103764	0.0116351	8.87515	8.90031	9.06037	8.96524	9.07469	8.70678	9.0069	8.94602	9.02471	8.91395	8.88772	8.65655
Zbtb2	0.0322818	0.347647	24	8	0.693273	4.76508	0.697275	0.14633	4.23052	5.86507	5.80764	4.54341	3.85265	4.00901	4.51658	4.63387	5.2042	5.2312	5.13321	4.15354
Slc25a18	0.0322818	0.347647	24	8	0.636881	5.80596	0.689449	0.118749	5.15494	6.02813	6.21872	5.93516	5.1459	4.82953	6.11036	6.89352	5.72466	6.85249	5.70033	5.07777
Lpgat1	0.0322818	0.347647	24	8	0.616993	5.78819	0.551483	0.0952772	5.24557	6.1251	6.5912	5.37112	5.3248	5.27912	6.04311	6.17116	6.22352	6.61284	4.49887	5.97193
Efna2	0.0322818	0.347647	24	8	0.494779	6.20791	0.659057	0.106164	6.23729	6.73653	6.39771	6.90316	6.32471	4.6588	6.39829	6.66088	6.87257	6.22192	5.68502	5.39808
Pm20d2	0.0322818	0.347647	24	8	0.37524	6.88074	0.27953	0.040625	6.56669	7.09133	7.48471	6.83573	6.60336	7.54852	6.73449	7.246	7.331	6.81909	5.76415	6.54381
Zfp980	0.0322818	0.347647	24	8	0.332354	9.83431	0.302582	0.030768	9.66812	10.1766	10.2571	9.88073	9.44452	9.70324	9.58826	10.0369	10.2782	9.76933	9.27739	9.93128
Ubxn11	0.0322818	0.347647	24	8	0.298417	7.86374	0.204878	0.0260534	7.99214	8.05699	8.16793	8.215	7.74054	7.43428	8.13765	8.14987	8.1572	7.28429	7.40244	7.6266
Nr2f6	0.0322818	0.347647	24	8	0.293788	7.63043	0.286438	0.0375389	7.438	7.70804	7.75917	7.69416	7.40976	7.1598	7.59616	8.01631	7.82057	8.00615	7.24083	7.71623
Kcnq1	0.0322818	0.347647	24	8	0.284375	5.03054	0.265741	0.0528255	5.18879	5.4794	5.32843	5.016	5.07367	4.45191	4.6891	5.28769	5.0958	5.19179	4.64072	4.92319
Utp20	0.0322818	0.347647	24	8	0.281693	9.20637	0.27298	0.0296512	9.05126	9.59134	9.39352	9.25621	8.95324	8.85767	9.33788	9.25588	9.53901	9.35215	8.83078	9.05745
Nell2	0.0322818	0.347647	24	8	0.272585	7.26484	0.278	0.0382665	7.09265	7.1302	7.65067	7.43551	6.92163	6.99028	7.01562	7.49415	7.54273	7.33427	7.42823	7.14215
Akap11	0.0322818	0.347647	24	8	0.237357	7.6451	0.220788	0.0288797	7.5632	7.95609	7.9235	7.78183	7.4668	7.47995	7.45704	7.99454	7.69852	7.56013	7.49208	7.36755
Ankra2	0.0322818	0.347647	24	8	0.231154	6.2989	0.16209	0.025733	6.5182	6.5426	6.72063	6.48884	6.17039	6.29047	6.30799	6.68569	6.72827	5.19881	6.32996	5.60493
Clybl	0.0322818	0.347647	24	8	0.230627	8.78433	0.209777	0.0238808	8.68847	8.95941	9.01269	8.66622	8.5563	8.64028	8.91053	8.91971	8.92784	9.07246	8.57523	8.48279
Ccr9	0.0322818	0.347647	24	8	0.219116	9.15126	0.175043	0.0191278	9.2532	9.2966	9.31428	9.28464	8.86604	9.11087	8.8676	9.3284	9.3773	9.13715	8.96964	9.00938
G3bp2	0.0322818	0.347647	24	8	0.186705	8.51437	0.213455	0.0250699	8.43619	8.76864	8.59216	8.57528	8.66653	8.138	8.35289	8.60888	8.87658	8.51317	8.24321	8.40085
Srebf2	0.0322818	0.347647	24	8	0.18064	5.09625	0.258216	0.0506678	4.99815	5.08815	5.24349	5.08182	4.93283	4.96594	5.29285	5.56643	5.38686	5.15688	5.01274	4.42889
Ube2dnl2	0.0322818	0.347647	24	8	0.175047	6.33178	0.273035	0.0431214	6.3057	6.18363	6.60902	6.39127	6.3075	5.69966	6.44431	6.63806	6.54187	6.4862	6.34123	6.03297
Efnb2	0.0322818	0.347647	24	8	0.169158	10.6768	0.147481	0.0138132	10.58	10.8526	10.7148	10.8115	10.779	10.4732	10.5967	10.7325	10.8576	10.7284	10.4763	10.5193
Ubiad1	0.0322818	0.347647	24	8	0.167462	7.88929	0.160946	0.0204005	7.74297	8.08	8.17842	8.03439	7.84702	7.80583	8.01943	7.88243	7.97474	7.91595	7.55723	7.63308
Sall4	0.0322818	0.347647	24	8	0.163692	11.2779	0.183744	0.0162923	11.1863	11.4258	11.3802	11.4188	11.173	10.9204	11.3445	11.3812	11.403	11.4072	11.1196	11.1753
Tmem30b	0.0322818	0.347647	24	8	0.162393	9.85867	0.157888	0.0160152	9.83057	10.1059	9.95466	9.90246	9.77283	9.80174	9.72514	9.9079	10.0107	10.0026	9.68956	9.59995
Hsd17b13	0.0322818	0.347647	24	8	0.155185	11.8253	0.150338	0.0127133	11.7303	11.9389	11.8901	11.996	11.6989	11.7175	11.7884	11.9337	11.996	11.8925	11.5878	11.7333
Rbm28	0.0322818	0.347647	24	8	0.155094	8.35913	0.161071	0.0192688	8.31825	8.52068	8.32597	8.48297	8.42359	8.05321	8.40472	8.53402	8.63816	8.33374	8.00755	8.26665
Cep57	0.0322818	0.347647	24	8	0.14517	8.41109	0.136752	0.0162586	8.35445	8.5343	8.54204	8.53351	8.54988	8.16142	8.34905	8.60541	8.3682	8.48667	8.28272	8.16548
Bola2	0.0322818	0.347647	24	8	0.137727	8.04362	0.18888	0.023482	8.17085	8.25695	8.29564	8.20927	8.07444	7.59201	8.05222	8.15506	8.08081	8.1489	7.51702	7.97023
Enkd1	0.0322818	0.347647	24	8	0.137098	4.98504	0.138916	0.0278666	4.98372	4.99029	5.24558	4.93926	4.88334	5.05022	4.97107	5.08685	5.16348	5.07457	4.69718	4.73495
Cpne3	0.0322818	0.347647	24	8	0.125246	6.52996	0.120879	0.0185115	6.47367	6.84692	6.71887	6.5147	6.41455	6.39892	6.59313	6.53493	6.48476	6.64598	6.4254	6.30769
Znrf2	0.0322818	0.347647	24	8	0.123677	11.5256	0.136123	0.0118105	11.4429	11.7293	11.6361	11.5934	11.6908	11.231	11.5234	11.5344	11.7529	11.4084	11.368	11.3963
Kif6	0.0322818	0.347647	24	8	0.117588	10.864	0.142761	0.0131408	10.735	11.0863	11.0204	10.9281	10.806	10.5223	10.8824	10.9639	10.9764	10.757	10.8318	10.8582
Fam187b	0.0322818	0.347647	24	8	0.114253	9.14348	0.138319	0.0151276	9.10409	9.23447	9.20997	9.38068	9.06954	8.83819	9.12281	9.2493	9.22745	9.1622	8.99894	9.12412
Vmn1r178	0.0322818	0.347647	24	8	0.11349	5.24544	0.168961	0.0322111	5.46436	5.18613	5.50189	5.37683	5.14002	4.70851	5.58237	5.27411	5.47549	5.16905	4.9954	5.07111
Pnoc	0.0322818	0.347647	24	8	0.10858	9.23289	0.125689	0.0136132	9.36473	9.31854	9.36543	9.22935	9.18239	8.9552	9.27997	9.25417	9.37544	9.33325	9.02147	9.1147
Olfr206	0.0322818	0.347647	24	8	0.107523	10.8515	0.136939	0.0126194	10.7192	11.0033	11.0238	10.7249	10.867	10.5925	11.1917	10.8712	11.2122	10.6395	10.6919	10.6806
Lmbrd2	0.0322818	0.347647	24	8	0.105014	7.80208	0.137909	0.0176759	7.76722	7.86703	7.94114	7.77849	7.59163	7.5237	7.76733	8.07529	7.94532	7.67129	7.93743	7.75912
Rcan3	0.0322818	0.347647	24	8	0.101725	8.87105	0.151797	0.0171116	8.92957	8.97375	8.97897	8.90916	8.84763	8.75793	9.0266	8.9449	9.11468	8.94932	8.446	8.5741
Olfr944	0.0322818	0.347647	24	8	0.101323	9.58624	0.121909	0.0127171	9.63073	9.61615	9.70106	9.74439	9.58439	9.30393	9.46759	9.67131	9.6671	9.64932	9.38071	9.6182
Pou3f2	0.0322818	0.347647	24	8	0.0945709	8.36096	0.104829	0.0125379	8.3062	8.48616	8.46552	8.32561	8.33208	8.11121	8.58446	8.44132	8.42933	8.37086	8.29528	8.18343
Cmtm6	0.0322818	0.347647	24	8	0.0859711	8.0066	0.088139	0.0110083	8.00435	8.0828	8.18199	8.03808	8.0759	7.9882	7.96959	8.09708	8.16634	7.86154	7.74581	7.86757
Tgfb1	0.0322818	0.347647	24	8	0.0834167	9.1996	0.150577	0.0163678	9.27717	9.19359	9.31208	9.11571	9.14885	8.83715	9.23424	9.27378	9.49886	9.25248	9.10981	9.14147
Nt5c2	0.0322818	0.347647	24	8	0.078579	11.3891	0.0817995	0.00718227	11.4255	11.4427	11.5	11.29	11.4426	11.2278	11.358	11.4405	11.483	11.4724	11.2605	11.326
Aldh18a1	0.0322818	0.347647	24	8	0.0777561	9.12861	0.176417	0.0193257	9.17962	9.22546	9.20355	9.31196	9.1159	8.72204	9.22892	9.19577	9.32821	9.11753	9.11938	8.79503
Olfr13	0.0322818	0.347647	24	8	0.0697738	11.5178	0.0984344	0.0085463	11.573	11.6477	11.6951	11.4858	11.5591	11.2813	11.5679	11.4603	11.694	11.4431	11.3922	11.4139
Pnliprp1	0.0322818	0.347647	24	8	0.0664493	9.08536	0.0998671	0.0109921	9.04469	9.32253	9.12339	9.06297	9.07336	8.8922	9.16876	9.08929	9.32518	8.96809	8.92114	9.03273
Kctd2	0.0322818	0.347647	24	6	0.611156	6.68327	0.522538	0.078186	6.23533	7.59267	7.12295	6.84948	6.70949	6.82986	7.31535	6.96764	7.45181	5.90182	5.52554	5.69727
Lin28b	0.0322818	0.347647	24	6	0.512149	6.22619	0.444772	0.0714356	6.56529	6.28734	6.51792	6.36372	6.15965	5.72291	6.61561	6.88901	6.77314	5.64633	5.11947	6.05392
Arid3b	0.0322818	0.347647	24	6	0.46312	10.6143	0.333963	0.0314636	11.0023	10.888	10.8849	10.5119	10.4413	10.2656	10.8373	10.9991	10.9674	10.2215	10.2081	10.1436
Smagp	0.0322818	0.347647	24	6	0.462167	8.48541	0.266241	0.0313764	9.04883	8.76825	8.8711	8.15083	8.50763	8.07231	8.74346	8.80387	8.61248	8.15861	7.94125	8.14632
Rad54b	0.0322818	0.347647	24	6	0.398493	6.84883	0.329844	0.0481606	7.06993	7.40461	7.2613	6.30614	6.79633	6.84695	6.87559	7.02482	7.24291	6.73801	6.09401	6.52531
Olfr65	0.0322818	0.347647	24	6	0.366945	6.82471	0.373525	0.0547313	7.13173	6.75001	7.06369	6.94694	6.71938	6.24387	7.10073	7.20365	7.23743	6.90896	6.22035	6.36978
Pld6	0.0322818	0.347647	24	6	0.348781	8.43115	0.389825	0.0462362	8.70703	8.62658	8.9326	8.30078	8.24903	7.78323	8.51945	9.27394	8.13027	8.55995	7.67938	8.41154
Olfr806	0.0322818	0.347647	24	6	0.331617	7.26169	0.392214	0.0540114	7.53468	7.31285	7.01135	7.47787	6.82783	6.76855	7.61176	7.877	7.58744	7.47769	6.59682	7.05642
Ndufs8	0.0322818	0.347647	24	6	0.325402	10.3082	0.332432	0.0322494	10.4896	10.5019	10.5449	9.94128	9.94042	9.79802	10.593	10.8787	10.2544	10.4285	10.232	10.0952
Aldh3b1	0.0322818	0.347647	24	6	0.32213	10.4322	0.318765	0.030556	10.6454	10.6316	10.65	10.1937	10.1055	9.88506	10.7582	10.9616	10.4113	10.4042	10.2949	10.2442
Dbndd2	0.0322818	0.347647	24	6	0.309054	8.86479	0.294479	0.033219	8.79911	9.03873	9.12415	8.64418	8.61349	8.77063	9.05545	9.248	9.18015	8.65944	8.71847	8.52567
Cdx4	0.0322818	0.347647	24	6	0.301916	9.07378	0.254927	0.0280949	9.18136	9.23833	9.33058	9.11784	8.81195	8.81805	9.28343	9.60606	9.14573	8.57855	8.99443	8.77909
Isyna1	0.0322818	0.347647	24	6	0.293504	7.06233	0.245489	0.0347603	7.03015	7.34673	7.35236	6.90814	6.80204	6.79187	7.07353	7.31952	7.27939	6.73806	6.87798	7.22822
Hmcn1	0.0322818	0.347647	24	6	0.287972	9.7514	0.293611	0.0301096	9.97985	10.2438	10.0632	9.73073	9.90889	9.15221	10.0223	9.7212	10.0036	9.72459	8.88216	9.58432
Kif15	0.0322818	0.347647	24	6	0.28456	7.08849	0.379591	0.0535504	7.2281	7.36053	7.22515	7.03212	7.15122	6.38627	7.40982	7.42681	7.37305	7.33988	6.51912	6.60986
Uba1y	0.0322818	0.347647	24	6	0.272002	7.72687	0.271683	0.0351608	7.96057	8.09501	7.78153	7.48635	7.46936	7.31233	7.63039	8.13918	7.90457	7.61721	7.70993	7.61606
Ift20	0.0322818	0.347647	24	6	0.26758	11.102	0.251197	0.0226263	11.1293	11.4528	11.2475	11.4218	11.204	10.9211	11.2463	11.3663	11.3466	10.8287	10.2585	10.8012
Prl8a1	0.0322818	0.347647	24	6	0.257066	9.16354	0.229251	0.0250178	9.10724	9.36954	9.29024	9.2914	9.11803	9.05419	9.3268	9.45863	9.4598	8.85123	8.82894	8.8064
Znhit1	0.0322818	0.347647	24	6	0.255531	8.47619	0.256958	0.0303153	8.50897	8.80437	8.6879	8.30136	8.4695	8.04624	8.4957	8.56442	8.92666	8.21093	8.2229	8.47535
Lrrc25	0.0322818	0.347647	24	6	0.248693	7.09778	0.245273	0.0345563	6.98395	7.32482	7.31495	6.93412	6.96813	6.756	7.11259	7.38245	7.39683	6.79576	6.95528	7.24848
Tshz2	0.0322818	0.347647	24	6	0.247761	8.68559	0.377932	0.0435125	8.60958	9.13333	8.7493	8.51509	8.19998	8.39383	8.65743	8.99717	9.02623	8.88806	8.05168	9.00536
Ell	0.0322818	0.347647	24	6	0.244755	7.11444	0.262031	0.0368308	7.01862	7.31421	7.33372	6.90082	7.07617	6.80058	7.14934	7.39452	7.51425	6.83674	6.81862	7.21567
Brd9	0.0322818	0.347647	24	6	0.242743	11.6345	0.222176	0.0190962	11.7083	11.8654	11.9095	11.6919	11.5768	11.5169	11.768	11.7007	11.92	11.508	11.2026	11.2464
Ctsw	0.0322818	0.347647	24	6	0.239751	9.6394	0.192547	0.019975	9.67275	9.80689	9.89985	9.33305	9.60183	9.38381	9.77433	9.85962	9.81711	9.43012	9.47869	9.6148
Mtap	0.0322818	0.347647	24	6	0.223063	7.82289	0.148748	0.0190145	8.12239	7.99509	7.97082	7.7612	7.85118	7.64071	7.8887	8.03178	7.98506	7.49596	7.32708	7.80468
Lrrc26	0.0322818	0.347647	24	6	0.222615	11.4207	0.190847	0.0167106	11.6242	11.6063	11.5278	11.3455	11.2293	11.0237	11.6118	11.7328	11.4061	11.2943	11.371	11.2756
Cdc42ep1	0.0322818	0.347647	24	6	0.220972	8.15432	0.150984	0.0185158	8.36728	8.40705	8.1907	8.06112	8.16186	7.86939	8.19477	8.31696	8.31387	7.98978	7.97846	8.0006
Zfp566	0.0322818	0.347647	24	6	0.215993	6.32209	0.231309	0.0365874	6.42582	6.37743	6.46337	6.29683	6.2361	6.06401	6.35911	6.49072	6.8312	6.0449	6.09513	6.1804
Zfp131	0.0322818	0.347647	24	6	0.213016	7.32451	0.153076	0.0208991	7.48235	7.54451	7.56946	7.24458	7.36672	7.32553	7.31333	7.62284	7.33605	7.15747	6.90727	7.02405
Uhrf1bp1	0.0322818	0.347647	24	6	0.21122	11.5324	0.155137	0.0134522	11.6225	11.6509	11.6693	11.3258	11.5831	11.3043	11.6537	11.684	11.7235	11.455	11.3495	11.3678
Plekhg5	0.0322818	0.347647	24	6	0.18794	5.86631	0.206709	0.0352366	5.99052	5.99218	6.25831	5.72731	5.66072	5.80798	5.91657	5.86158	6.18111	5.74126	5.43452	5.82369
Nsmaf	0.0322818	0.347647	24	6	0.187845	10.8897	0.163356	0.015001	11.0531	11.0907	10.9591	10.8405	10.9005	10.6448	10.9494	10.9851	11.1038	10.8516	10.6484	10.6492
Mtpap	0.0322818	0.347647	24	6	0.187288	8.60308	0.277415	0.032246	8.60188	8.64006	8.64949	8.60449	8.38665	8.53786	8.55175	8.97355	9.26041	8.20071	8.3896	8.44055
Klhl32	0.0322818	0.347647	24	6	0.186272	8.40701	0.232181	0.0276175	8.23338	8.6695	8.57552	8.20512	8.2698	8.2084	8.44561	8.58595	8.6564	8.42238	8.14776	8.46432
Smarca1	0.0322818	0.347647	24	6	0.186113	7.4428	0.124434	0.0167187	7.42251	7.67188	7.63516	7.56622	7.50685	7.25904	7.56701	7.66803	7.51265	6.92894	7.2895	7.28579
Dnase2b	0.0322818	0.347647	24	6	0.178134	8.86165	0.170429	0.0192322	8.86167	8.90012	9.0564	8.85776	8.87166	8.60667	8.98156	9.05393	9.09132	8.6293	8.55125	8.87814
Hmgcs2	0.0322818	0.347647	24	6	0.17659	8.95353	0.184699	0.0206286	9.18357	9.14793	9.00704	8.92826	9.01928	8.54869	9.01633	9.18639	9.09546	8.88537	8.52155	8.90246
Ddit4l	0.0322818	0.347647	24	6	0.174081	7.86205	0.135426	0.0172253	8.19628	7.98308	7.82626	7.81573	7.82792	7.57946	7.96162	8.02927	7.96719	7.86859	7.55172	7.73751
Ttc17	0.0322818	0.347647	24	6	0.173386	7.74734	0.167875	0.0216688	7.93958	7.81488	7.83285	7.83269	7.68624	7.52041	7.85333	7.93355	7.87852	7.75589	7.37835	7.5418
Zfp711	0.0322818	0.347647	24	6	0.168001	11.7851	0.157014	0.0133231	11.7998	11.8882	11.9122	11.5561	11.8565	11.529	11.8656	11.9435	11.9819	11.7756	11.6227	11.69
Rps12	0.0322818	0.347647	24	6	0.16679	9.19331	0.13736	0.0149413	9.25269	9.34048	9.29644	9.00111	9.07005	9.12893	9.2075	9.35722	9.36527	9.06102	9.01606	9.22298
Ermap	0.0322818	0.347647	24	6	0.16622	11.9458	0.115048	0.00963081	12.104	12.08	12.1051	11.8741	11.93	11.7705	12.025	12.0038	12.044	11.8586	11.7665	11.7881
Rps12	0.0322818	0.347647	24	6	0.163698	7.5347	0.230073	0.0305351	7.64084	7.80705	7.62327	7.69034	7.3676	7.01999	7.43867	7.84431	7.63338	7.4229	7.40035	7.5277
Tmem38b	0.0322818	0.347647	24	6	0.160915	6.26417	0.216543	0.0345685	6.22346	6.37933	6.47738	6.11499	5.95918	6.03245	6.35664	6.63774	6.17303	6.43217	6.11163	6.27209
Frat2	0.0322818	0.347647	24	6	0.15727	8.95325	0.168494	0.0188193	8.89927	9.16796	9.1535	8.93559	8.79353	8.90139	8.80647	9.27879	9.06245	8.6468	8.72136	9.07193
Smco4	0.0322818	0.347647	24	6	0.155952	7.7298	0.117652	0.0152206	8.00066	7.89838	7.81117	7.79616	7.70165	7.58966	7.52043	7.93506	7.79731	7.64115	7.47451	7.59141
Ndufb10	0.0322818	0.347647	24	6	0.150529	9.01877	0.132838	0.0147291	9.13114	9.18048	9.08618	9.11086	8.87133	8.88042	9.1539	8.92855	9.22687	9.03924	8.67888	8.93732
Rpl9	0.0322818	0.347647	24	6	0.148927	7.5462	0.14197	0.0188135	7.55689	7.66997	7.65176	7.50081	7.6653	7.43378	7.50201	7.75632	7.78838	7.34822	7.19498	7.486
Rai2	0.0322818	0.347647	24	6	0.139251	8.37023	0.148763	0.0177729	8.39659	8.55014	8.37696	8.29573	8.18735	8.18955	8.49842	8.46966	8.45671	8.49827	8.24954	8.27381
Mid1	0.0322818	0.347647	24	6	0.133404	8.95878	0.299865	0.0334716	8.73969	9.32796	9.08056	9.13946	8.64936	8.90894	8.70801	9.33049	9.14722	9.13913	8.55505	8.77951
Tchhl1	0.0322818	0.347647	24	6	0.133374	9.6845	0.109971	0.0113553	9.80738	9.73809	9.78575	9.70137	9.6707	9.68304	9.9111	9.85756	9.69944	9.65666	9.31024	9.39265
Snrpd2	0.0322818	0.347647	24	6	0.131582	12.8188	0.0921612	0.00718953	13.0076	12.9878	12.8637	12.8827	12.855	12.6624	12.7772	12.9122	12.9024	12.7184	12.5891	12.6672
Slain1	0.0322818	0.347647	24	6	0.128152	8.56983	0.164499	0.0191951	8.54183	8.6775	8.58353	8.61899	8.39903	8.36742	8.64104	8.75115	8.79271	8.4581	8.59157	8.41513
Fthl17f	0.0322818	0.347647	24	6	0.118707	10.5839	0.0714814	0.00675376	10.8498	10.6808	10.5528	10.528	10.5178	10.5619	10.5854	10.7766	10.6237	10.4662	10.4142	10.4502
Nelfe	0.0322818	0.347647	24	6	0.110557	8.88912	0.117711	0.0132422	8.93647	8.98525	8.87881	8.891	8.91222	8.70597	8.98943	9.07071	8.96804	8.90165	8.62277	8.80712
Ssh1	0.0322818	0.347647	24	6	0.109354	7.67663	0.108749	0.0141662	7.69319	7.86362	7.85229	7.69431	7.6337	7.47035	7.69967	7.62027	7.79136	7.62621	7.57515	7.59944
Pcnx2	0.0322818	0.347647	24	6	0.104583	7.73912	0.176298	0.0227801	7.7702	7.8015	7.82611	7.75003	7.67909	7.79654	7.6789	8.05993	7.94629	7.70535	7.2437	7.61177
Nktr	0.0322818	0.347647	24	6	0.100655	11.9448	0.0990564	0.00829287	12.0342	12.0062	11.9579	11.8659	11.9476	11.8083	11.9407	12.0395	12.1293	11.9137	11.8001	11.8938
Zfp426	0.0322818	0.347647	24	6	0.0996596	12.879	0.0803717	0.00624051	12.9873	12.939	13.0291	12.8584	12.8225	12.7368	12.9068	12.9182	12.9288	12.8118	12.742	12.8677
Pbp2	0.0322818	0.347647	24	6	0.0917072	8.35211	0.0973504	0.0116558	8.57567	8.40884	8.38218	8.28548	8.34041	8.11047	8.39783	8.46089	8.42369	8.36541	8.12961	8.34485
Atxn2l	0.0322818	0.347647	24	6	0.0904443	10.3408	0.109544	0.0105934	10.2484	10.4337	10.4052	10.4014	10.2463	10.2244	10.3539	10.4851	10.4623	10.2009	10.2875	10.34
Myo18b	0.0322818	0.347647	24	6	0.0756905	11.1571	0.065426	0.00586407	11.1869	11.2772	11.2552	11.0896	11.1219	11.0501	11.1811	11.2155	11.1561	11.1128	11.0671	11.1718
Olfr164	0.0322818	0.347647	24	6	0.0631351	6.92083	0.0750233	0.0108402	6.85847	6.95106	7.03048	7.07751	6.81488	6.84483	6.94466	7.05725	6.89601	6.83674	6.82509	6.91294
Tbc1d7	0.0322818	0.347647	24	6	0.0591212	11.6402	0.0708676	0.0060882	11.6486	11.6711	11.7209	11.5134	11.6217	11.5353	11.6516	11.6849	11.7458	11.6415	11.6027	11.6443
Nckap1	0.0322818	0.347647	24	4	0.615938	7.48374	0.527544	0.070492	7.92594	8.17046	7.8977	6.82581	7.23692	6.90086	8.09051	7.69789	7.66941	7.48617	6.96775	6.93551
Oplah	0.0322818	0.347647	24	4	0.465863	5.8628	0.335623	0.0572462	6.32548	6.2169	6.38714	5.4368	5.5183	5.77229	6.40311	5.64354	6.02674	5.56438	5.27949	5.77937
Ndel1	0.0322818	0.347647	24	4	0.448447	5.03522	0.468737	0.0930918	5.2548	5.50768	4.9375	5.12584	4.71073	4.91722	6.9012	5.22274	5.18219	4.21869	4.80335	3.64069
Olfr1420	0.0322818	0.347647	24	4	0.38568	7.35319	0.317467	0.0431741	7.88433	7.70771	7.49224	7.27794	7.01736	7.20642	7.75443	7.52879	7.50834	6.73895	7.13089	6.99085
Dtl	0.0322818	0.347647	24	4	0.382618	5.71524	0.608828	0.106527	6.03289	6.31444	5.8517	5.60847	4.30577	6.14051	5.84184	6.58487	5.72268	5.81044	5.50933	4.85995
Crebbp	0.0322818	0.347647	24	4	0.342424	7.21203	0.317266	0.0439912	7.57594	7.09577	7.49726	7.10803	6.8804	7.38455	7.40769	7.72605	7.37667	6.90442	6.64227	6.94536
Ttpal	0.0322818	0.347647	24	4	0.317968	7.68091	0.335888	0.0437302	7.66779	8.08186	7.74782	7.27944	7.70284	7.82078	8.00052	8.01243	7.94887	7.03051	7.09804	7.78005
Syna	0.0322818	0.347647	24	4	0.284693	7.32977	0.258235	0.0352309	7.52643	7.7272	7.43183	7.02732	7.16619	7.29842	7.55306	7.33964	7.61406	7.22031	6.95688	7.09594
Mras	0.0322818	0.347647	24	4	0.260865	7.96644	0.200508	0.025169	8.23623	8.43305	8.10303	8.02407	7.9555	7.87222	8.34983	7.88339	8.09539	7.14302	7.52556	7.976
Olfr707	0.0322818	0.347647	24	4	0.257604	7.23194	0.20617	0.0285082	7.4043	7.46652	7.46724	7.056	7.20296	7.16923	7.43632	7.50914	7.15735	6.87478	6.92911	7.11039
Tdpoz2	0.0322818	0.347647	24	4	0.249582	10.5894	0.189982	0.0179407	10.8739	10.8025	10.7612	10.5788	10.4255	10.4244	10.8116	10.6376	10.7317	10.1932	10.3884	10.4444
Klk1b22	0.0322818	0.347647	24	4	0.245858	5.96194	0.194229	0.0325782	6.22538	6.28799	5.97534	6.06154	5.9859	5.70893	6.16046	6.07246	6.10753	5.59384	5.47954	5.88438
Ngf	0.0322818	0.347647	24	4	0.2419	9.96793	0.240653	0.0241428	10.1253	10.2812	10.0364	9.43317	10.1016	9.79912	10.2148	10.3156	10.009	9.46086	9.96269	9.87538
Vmn1r188	0.0322818	0.347647	24	4	0.239098	12.509	0.160873	0.0128606	12.8069	12.7059	12.6256	12.4972	12.4945	12.2895	12.6497	12.6202	12.6211	12.2655	12.2495	12.2825
Chadl	0.0322818	0.347647	24	4	0.231551	11.1308	0.212745	0.0191132	11.3208	11.393	11.2959	11.0747	11.1051	11.0848	11.4031	11.2311	11.3082	10.777	10.6544	10.9212
Clca3b	0.0322818	0.347647	24	4	0.226746	6.36618	0.189739	0.0298042	6.66694	6.54208	6.38865	6.34729	6.1658	6.23128	6.85941	6.30751	6.46999	6.14241	6.07368	6.19906
Fgfr2	0.0322818	0.347647	24	4	0.226259	8.29281	0.271289	0.0327138	8.42773	8.56781	8.22973	8.08134	8.04757	7.95135	8.72154	8.55288	8.22437	8.33209	8.11564	8.26164
Olfr1242	0.0322818	0.347647	24	4	0.203573	11.998	0.156998	0.0130854	12.177	12.1779	12.1878	11.7901	12.0567	11.9947	12.2011	12.1117	12.0866	11.486	11.7842	11.9217
Olfr1494	0.0322818	0.347647	24	4	0.198922	7.40413	0.258958	0.0349748	7.46134	7.40321	7.48908	7.22412	7.34238	7.28791	7.68473	7.81198	7.54506	7.25273	6.97036	7.37661
Rnps1	0.0322818	0.347647	24	4	0.198391	8.7765	0.1751	0.019951	9.07722	8.88352	8.80203	8.85408	8.59028	8.70893	8.91531	9.00433	8.80401	8.52245	8.46707	8.68875
Flg2	0.0322818	0.347647	24	4	0.19555	9.56748	0.159724	0.0166945	9.75228	9.7919	9.59814	9.58311	9.45714	9.43211	9.68745	9.71171	9.71069	9.30079	9.46412	9.32038
Tnni3	0.0322818	0.347647	24	4	0.193735	6.29767	0.336051	0.0533612	6.26954	6.40707	6.25207	6.23719	6.00345	5.65908	7.10505	6.67481	6.11381	6.18057	6.04581	6.62365
Rdh13	0.0322818	0.347647	24	4	0.175432	9.03023	0.215289	0.023841	9.16982	9.10177	9.10387	8.82948	8.87984	8.83002	9.108	9.51761	8.99771	8.78344	9.08145	8.9598
Olfr488	0.0322818	0.347647	24	4	0.161033	6.31323	0.0948986	0.0150317	6.48855	6.50416	6.42207	6.11841	6.4193	6.2002	6.44193	6.34699	6.31788	6.04034	6.1901	6.26885
Ccdc39	0.0322818	0.347647	24	4	0.160401	6.44332	0.168098	0.0260887	6.54634	6.5068	6.61172	6.3647	6.15602	6.50508	6.65892	6.68404	6.34105	6.46068	6.29238	6.19211
Akap4	0.0322818	0.347647	24	4	0.153234	8.08666	0.153912	0.0190328	8.22296	8.40756	8.19392	7.85225	7.88214	8.12976	7.89194	8.17542	8.1804	8.00355	7.93733	8.1627
Flnb	0.0322818	0.347647	24	4	0.143472	10.5118	0.130159	0.0123821	10.7308	10.5024	10.5433	10.5412	10.4502	10.4013	10.6414	10.7789	10.4925	10.3367	10.2933	10.4298
Fxyd1	0.0322818	0.347647	24	4	0.142876	10.5775	0.103197	0.00975622	10.7142	10.761	10.534	10.4951	10.684	10.4625	10.6995	10.7226	10.6021	10.1573	10.4612	10.6369
Pih1d2	0.0322818	0.347647	24	4	0.140734	11.2375	0.109417	0.00973684	11.3617	11.3678	11.3663	11.1496	11.1678	11.1124	11.3238	11.3444	11.1827	11.0282	11.1473	11.2975
Dock6	0.0322818	0.347647	24	4	0.138738	6.98727	0.182886	0.0261741	7.0326	7.07444	7.20136	6.84096	6.65665	7.0487	7.04814	7.27884	6.90776	7.00164	6.88463	6.87152
Plin3	0.0322818	0.347647	24	4	0.136952	10.3376	0.121482	0.0117515	10.4931	10.5024	10.3238	10.3342	10.2709	10.392	10.3971	10.5589	10.3957	10.1474	10.211	10.024
Sema7a	0.0322818	0.347647	24	4	0.124611	8.44456	0.132207	0.0156559	8.54573	8.65837	8.4232	8.20144	8.45139	8.32985	8.50367	8.58272	8.49698	8.359	8.35213	8.43028
Serp2	0.0322818	0.347647	24	4	0.124118	10.1886	0.0953494	0.00935842	10.2493	10.3006	10.2465	10.064	10.266	10.1768	10.268	10.2858	10.2962	9.9824	10.0117	10.116
Dpy19l2	0.0322818	0.347647	24	4	0.12172	10.1021	0.126196	0.012492	10.2564	10.2221	10.1082	10.047	10.0402	10.1125	10.1276	10.3346	10.1004	10.1125	9.83508	9.92912
Zfp945	0.0322818	0.347647	24	4	0.116081	8.74019	0.103635	0.0118573	9.03902	8.88619	8.70439	8.75016	8.66486	8.6433	8.80762	8.87326	8.7312	8.43602	8.66424	8.68203
Olfr1294	0.0322818	0.347647	24	4	0.10694	9.8209	0.0991071	0.0100914	9.96946	10.01	9.77454	9.74781	9.83337	9.69514	9.81555	9.91056	9.90991	9.68902	9.68227	9.81318
Ranbp2	0.0322818	0.347647	24	4	0.105476	13.2282	0.0954842	0.00721826	13.3562	13.3958	13.3019	13.1664	13.1817	13.1403	13.2325	13.2993	13.2842	13.0526	13.1508	13.1761
Ppp1r18	0.0322818	0.347647	24	4	0.0932313	9.95093	0.119019	0.0119606	9.96313	10.0876	9.95188	9.84011	9.81156	9.96969	10.0289	10.0161	10.0496	9.96415	9.79064	9.93791
Jmjd8	0.0322818	0.347647	24	4	0.061414	10.3917	0.0676482	0.0065098	10.4434	10.4555	10.3885	10.3201	10.4223	10.3312	10.4273	10.5236	10.4272	10.1915	10.3696	10.4006
Dhx30	0.0322818	0.347647	24	2	0.299835	8.44223	0.329994	0.0390885	8.82926	8.39597	8.36904	8.00238	8.07811	8.72196	8.58759	8.7465	8.49179	8.25036	8.21114	8.62262
Btf3l4	0.0322818	0.347647	24	2	0.257104	11.75	0.428194	0.036442	12.3255	11.9716	11.9138	10.9449	11.8869	11.74	12.1786	11.8422	11.9166	10.9371	11.4859	11.8568
Trmo	0.0322818	0.347647	24	2	0.247619	7.63087	0.202904	0.0265899	7.98906	7.83929	7.41029	7.67083	7.56689	7.59129	7.83013	7.79577	7.46407	7.44615	7.20324	7.76346
Emp2	0.0322818	0.347647	24	2	0.233869	8.85911	0.27771	0.0313474	9.19013	9.05283	8.88323	8.42555	8.85982	8.82992	9.08243	9.18859	8.73534	8.45947	8.8048	8.79721
Ube4a	0.0322818	0.347647	24	2	0.189412	7.34827	0.181374	0.0246826	7.56675	7.48632	7.29171	7.18566	7.21441	7.18778	7.61287	7.53123	7.06532	7.36046	7.23802	7.43871
Cul4a	0.0322818	0.347647	24	2	0.187498	8.92117	0.253178	0.0283794	9.29664	8.94422	8.95082	8.69278	8.86266	8.80315	9.18735	9.05878	9.04169	8.65043	8.49927	9.06625
Rhox12	0.0322818	0.347647	24	2	0.183452	10.4163	0.263061	0.0252546	10.802	10.4007	10.5655	9.95373	10.356	10.4924	10.7822	10.5144	10.4872	10.0191	10.3015	10.3214
Htr1b	0.0322818	0.347647	24	2	0.182277	9.18486	0.220141	0.0239679	9.44018	9.32367	9.105	9.09041	9.1391	9.162	9.18243	9.45694	9.3052	8.73817	8.89128	9.38393
Efhc1	0.0322818	0.347647	24	2	0.169946	7.08786	0.306182	0.0431981	7.51947	7.1113	7.41994	6.86608	6.79561	6.69381	7.58012	7.24314	7.22206	6.70233	6.87585	7.02456
Gm128	0.0322818	0.347647	24	2	0.167776	8.63141	0.201232	0.0233139	8.97693	8.87139	8.60131	8.30015	8.53417	8.48956	8.80799	8.70251	8.57778	8.70116	8.38271	8.6313
Rpn1	0.0322818	0.347647	24	2	0.165646	7.30071	0.208192	0.0285167	7.32792	7.45207	7.37184	7.0527	7.41749	7.41974	7.56049	7.51524	7.16172	6.65281	7.26933	7.40713
Jag1	0.0322818	0.347647	24	2	0.163849	10.058	0.178433	0.0177403	10.3313	10.2514	9.942	9.95513	9.982	10.07	10.1707	10.2604	10.045	9.87847	9.83526	9.97462
Olfr1426	0.0322818	0.347647	24	2	0.161394	10.2768	0.23996	0.0233496	10.7084	10.3134	10.2368	10.0074	10.0853	10.1939	10.5379	10.4651	10.4189	10.1188	10.1272	10.109
Pomgnt1	0.0322818	0.347647	24	2	0.159212	8.94222	0.168155	0.0188046	9.27348	8.94067	9.00537	8.57698	8.79092	9.37024	9.01594	9.03805	8.86343	8.77724	8.86218	8.79214
Gpx5	0.0322818	0.347647	24	2	0.130741	11.1799	0.162086	0.014498	11.3468	11.334	11.3818	11.0063	11.0895	11.0084	11.3218	11.2738	11.2111	10.9179	11.0566	11.2107
Cacna1a	0.0322818	0.347647	24	2	0.130741	11.1799	0.162086	0.014498	11.3468	11.334	11.3818	11.0063	11.0895	11.0084	11.3218	11.2738	11.2111	10.9179	11.0566	11.2107
Ncald	0.0322818	0.347647	24	2	0.126407	8.37368	0.145163	0.0173356	8.69792	8.40739	8.28801	8.25593	8.28694	8.40389	8.48121	8.46997	8.29847	8.43821	8.00943	8.44684
Plat	0.0322818	0.347647	24	2	0.122289	8.26587	0.215631	0.0260869	8.72774	8.39131	8.25491	7.91692	8.28034	8.04965	8.34514	8.44882	8.30249	7.92122	8.25481	8.29708
Atg4c	0.0322818	0.347647	24	2	0.122262	10.4466	0.158692	0.0151907	10.7342	10.6057	10.4363	10.2595	10.4571	10.1954	10.5765	10.538	10.49	10.2895	10.2859	10.4915
Rpgrip1	0.0322818	0.347647	24	2	0.120475	7.04248	0.20396	0.0289614	7.08691	7.14845	7.01598	6.9011	6.91645	6.82648	7.41134	7.3674	6.94238	6.88053	7.03757	6.97519
Timm50	0.0322818	0.347647	24	2	0.110072	11.5784	0.158984	0.0137311	11.9011	11.7324	11.6756	11.4137	11.5899	11.4532	11.8714	11.5402	11.585	11.3	11.3951	11.4826
Rars2	0.0322818	0.347647	24	2	0.101673	7.70123	0.136741	0.0177558	7.8403	7.85627	7.71063	7.65529	7.6258	7.51401	7.8033	7.7581	7.79448	7.3629	7.6642	7.82948
Gm5071	0.0322818	0.347647	24	2	0.10097	10.8631	0.222748	0.020505	11.0916	10.8829	11.0782	10.603	10.7128	10.701	11.2896	10.972	10.9668	10.7078	10.6226	10.7286
Mmp27	0.0322818	0.347647	24	2	0.100946	6.25472	0.220341	0.035228	6.33064	6.31485	6.4233	6.19447	6.10002	6.27407	6.434	6.50986	6.24123	5.41595	6.39018	6.4281
Tdrp	0.0322818	0.347647	24	2	0.0950601	8.41356	0.177278	0.0210706	8.60658	8.31403	8.50597	8.27488	8.29818	8.24659	8.52899	8.68912	8.50444	8.06453	8.40361	8.52578
Tfap2b	0.0322818	0.347647	24	2	0.0853785	6.17182	0.13725	0.0222382	6.35877	6.10744	6.33758	6.05719	5.88895	6.13068	6.36964	6.22908	6.17777	6.05304	6.17094	6.18078
Olfr502	0.0322818	0.347647	24	2	0.0782306	8.59351	0.087466	0.0101781	8.79999	8.62218	8.63585	8.62064	8.51097	8.56938	8.69019	8.61147	8.55578	8.49965	8.35717	8.64891
Fam210b	0.0322818	0.347647	24	2	0.0697545	9.2883	0.124476	0.0134014	9.59568	9.31362	9.00698	9.2221	9.21492	9.22402	9.55356	9.26077	9.32243	9.21002	9.2554	9.28011
Olfr1112	0.0322818	0.347647	24	2	0.0643927	13.405	0.131906	0.00984009	13.6931	13.4826	13.4852	13.4262	13.456	13.2482	13.6435	13.4876	13.4751	13.0366	13.1685	13.2573
Zw10	0.0322818	0.347647	24	2	0.0609915	13.4681	0.101018	0.00750058	13.699	13.5512	13.542	13.495	13.5297	13.3043	13.6305	13.5516	13.5466	13.196	13.2382	13.3326
Csk	0.0322818	0.347647	24	2	0.0492747	11.0158	0.0782181	0.00710054	11.1657	10.982	11.0633	10.8977	10.9917	10.9703	11.1142	11.0502	11.0335	10.8734	11.0129	11.0348
Dntt	0.0322818	0.347647	24	0	0.275945	7.06292	0.283785	0.0401796	7.11956	7.19082	7.15472	6.73236	6.79515	7.64859	7.20574	6.97965	6.93534	6.61836	6.96668	7.40802
Gnat2	0.0322818	0.347647	24	0	0.272602	8.25333	0.257769	0.0312321	8.53967	8.23493	8.02204	8.0658	7.92056	8.45049	8.64473	8.20733	8.0274	8.32144	8.10794	8.49757
Klrg2	0.0322818	0.347647	24	0	0.218381	8.21066	0.224298	0.0273178	8.53012	8.14959	8.1836	8.08154	8.34496	8.42471	8.27241	8.39301	8.11479	7.67951	7.95331	8.40042
Nudt11	0.0322818	0.347647	24	0	0.214044	6.64941	0.255703	0.0384549	7.13671	6.57476	6.33555	6.32271	6.76866	6.63184	6.81495	6.60623	6.46044	6.63063	6.4193	7.09114
Slc45a4	0.0322818	0.347647	24	0	0.210063	8.19233	0.258654	0.0315727	8.59647	8.44367	8.06189	7.69201	8.25594	8.31713	8.24591	8.27426	8.17932	7.93167	8.03593	8.27381
AU040320	0.0322818	0.347647	24	0	0.208297	7.54146	0.255146	0.0338324	7.74718	7.55266	7.45412	7.4298	7.30109	7.9934	7.67904	7.76122	7.46832	7.05058	7.46653	7.59353
Serpinb3b	0.0322818	0.347647	24	0	0.203581	7.96137	0.247986	0.0311487	8.18613	8.12448	7.90543	7.45293	7.78188	8.36283	8.15398	8.00628	8.0781	7.6901	7.96407	7.83017
Srsy	0.0322818	0.347647	24	0	0.187426	6.51368	0.186055	0.0285638	6.62218	6.49227	6.58209	6.33129	6.34751	6.79138	6.57789	6.6086	6.15991	6.37676	6.46293	6.81129
Klhl3	0.0322818	0.347647	24	0	0.183317	10.4499	0.222687	0.02131	10.8211	10.406	10.2608	10.2338	10.5893	10.4699	10.6615	10.5635	10.2736	10.0536	10.5388	10.5265
Gata2	0.0322818	0.347647	24	0	0.174839	8.2378	0.20607	0.0250152	8.39854	8.32005	8.01619	8.07465	8.26473	8.5153	8.19587	8.32377	8.18234	7.76807	8.30218	8.49192
Prmt6	0.0322818	0.347647	24	0	0.171062	9.50268	0.174038	0.0183147	9.74797	9.51289	9.39372	9.49071	9.35228	9.45781	9.62323	9.78666	9.27167	9.26739	9.50536	9.62248
Creb5	0.0322818	0.347647	24	0	0.164504	9.79549	0.168596	0.0172116	10.0349	9.64514	9.61859	9.67117	9.9629	9.96837	10.0637	9.81817	9.64334	9.5587	9.73344	9.82747
Opn5	0.0322818	0.347647	24	0	0.158514	9.79417	0.178384	0.0182132	9.88494	9.76522	9.70849	9.55114	9.65521	9.86244	9.98358	10.0427	9.60572	9.76877	9.77752	9.92432
Celf1	0.0322818	0.347647	24	0	0.156744	8.60021	0.193773	0.0225312	8.93834	8.771	8.46304	8.31918	8.73693	8.51736	8.72768	8.68548	8.49787	8.31687	8.56474	8.6641
Yap1	0.0322818	0.347647	24	0	0.153898	9.38218	0.153497	0.0163605	9.5236	9.44081	9.26606	9.22273	9.41641	9.73846	9.33967	9.3612	9.18284	9.17674	9.34211	9.57557
Pde4a	0.0322818	0.347647	24	0	0.153153	9.28806	0.179296	0.0193039	9.57896	9.30969	9.11299	9.11177	9.46362	9.16991	9.62567	9.36708	9.09653	9.14039	9.16633	9.31379
Chek2	0.0322818	0.347647	24	0	0.149496	9.78333	0.172996	0.0176827	10.1157	9.68634	9.58853	9.63949	9.79196	10.0087	9.92409	9.76319	9.79429	9.57759	9.6694	9.84067
Dctn1	0.0322818	0.347647	24	0	0.144588	8.40245	0.168589	0.0200643	8.5066	8.38401	8.35393	8.21158	8.22669	8.59328	8.49766	8.55993	8.39632	8.13006	8.47803	8.4913
Olfr1431	0.0322818	0.347647	24	0	0.13937	9.53432	0.148542	0.0155797	9.7562	9.58673	9.25612	9.3916	9.59119	9.56347	9.69268	9.61268	9.48063	9.49398	9.39438	9.59222
Strc	0.0322818	0.347647	24	0	0.13325	9.48142	0.245032	0.0258434	9.86801	9.37523	9.45712	9.23142	9.6252	9.58303	9.80346	9.48112	9.42948	8.94515	9.41722	9.56058
Ep300	0.0322818	0.347647	24	0	0.1246	6.46186	0.134981	0.0208889	6.67406	6.51288	6.49466	6.38813	6.36317	6.37697	6.59705	6.56428	6.27907	6.19653	6.55606	6.53943
Rpl9	0.0322818	0.347647	24	0	0.118159	9.92998	0.13275	0.0133686	10.1349	9.96253	9.86526	9.73051	9.88237	10.1776	9.90431	9.95404	9.82893	9.71765	10.0493	9.95227
Olfr353	0.0322818	0.347647	24	0	0.11559	9.35341	0.12663	0.0135384	9.55688	9.30226	9.31014	9.22811	9.1724	9.40197	9.50087	9.38616	9.17172	9.31117	9.47022	9.42903
Prr15	0.0322818	0.347647	24	0	0.113955	10.09	0.141863	0.0140598	10.3767	10.2071	10.1058	9.84252	10.1425	9.95635	10.3258	9.89098	10.0626	9.94443	10.0017	10.2236
Bmp10	0.0322818	0.347647	24	0	0.111315	11.9385	0.170936	0.0143181	12.1673	11.7985	11.8926	11.865	12.0384	11.9984	12.1796	12.0263	11.7576	11.5364	11.9715	12.0301
Fscn3	0.0322818	0.347647	24	0	0.105577	9.42494	0.139609	0.0148128	9.56959	9.41505	9.34621	9.3025	9.39603	9.31702	9.67011	9.6071	9.34301	9.21059	9.49912	9.42289
Gstm7	0.0322818	0.347647	24	0	0.103801	8.91904	0.173454	0.0194477	9.30593	8.92761	8.84715	8.64939	8.94881	8.82686	9.20715	8.74949	8.86107	8.75275	8.95134	9.00091
Tmem52b	0.0322818	0.347647	24	0	0.103792	9.5925	0.134812	0.0140539	9.87701	9.39041	9.51075	9.49944	9.66979	9.58975	9.79076	9.74202	9.52961	9.3845	9.53272	9.59331
Usp39	0.0322818	0.347647	24	0	0.0956489	7.98529	0.14169	0.0177439	8.40361	7.9402	7.86876	7.84329	7.84509	8.08842	8.05738	7.95944	7.97063	7.94733	7.88838	8.01093
Bcat1	0.0322818	0.347647	24	0	0.0641839	9.14185	0.0658831	0.00720676	9.24853	9.21394	9.19857	9.01985	9.13602	9.10478	9.20974	9.09038	9.10204	9.08564	9.06507	9.22762
Tpra1	0.0424141	0.42269	24	14	0.235282	5.02773	0.253028	0.0503265	4.78832	4.7748	5.23586	5.05861	5.06737	4.78832	4.6857	4.95193	4.85313	5.33977	5.7222	5.06672
Mettl9	0.0424141	0.42269	24	2	0.0550765	13.4711	0.091014	0.00675622	13.6811	13.5435	13.533	13.4951	13.5266	13.3231	13.6091	13.558	13.5435	13.2434	13.2513	13.3459
Klk1b3	0.0424141	0.42269	24	2	0.0550765	13.4711	0.091014	0.00675622	13.6811	13.5435	13.533	13.4951	13.5266	13.3231	13.6091	13.558	13.5435	13.2434	13.2513	13.3459
Chst8	0.0424141	0.42269	24	2	0.0550765	13.4711	0.091014	0.00675622	13.6811	13.5435	13.533	13.4951	13.5266	13.3231	13.6091	13.558	13.5435	13.2434	13.2513	13.3459
Olfr433	0.0525464	0.42269	24	22	0.766275	5.23738	0.74125	0.141531	6.28041	5.1982	3.86452	4.49153	4.39776	6.50575	5.21654	4.01084	4.74686	6.40254	5.0953	6.63828
Ints2	0.0525464	0.42269	24	22	0.599191	5.41697	0.472381	0.087204	6.10676	4.56439	4.95819	5.11485	5.2931	6.08116	5.63426	5.39681	4.6958	5.21913	6.50062	5.43854
Cox5b	0.0525464	0.42269	24	22	0.489355	6.79038	0.418299	0.0616017	7.14847	6.70767	6.23268	6.44451	7.01903	6.87447	7.26841	6.37352	6.73421	6.24042	7.18265	7.25852
Rbks	0.0525464	0.42269	24	22	0.462326	6.68324	0.30585	0.0457637	7.08191	6.51957	6.24281	6.33837	7.0731	6.95658	6.41636	6.42025	5.95755	6.8176	7.35432	7.02047
Tssk5	0.0525464	0.42269	24	22	0.425362	7.82652	0.313037	0.039997	8.12688	7.48413	7.56224	7.60274	8.05597	8.21101	7.73206	7.73743	7.43398	7.41515	8.44374	8.11294
Alkbh6	0.0525464	0.42269	24	22	0.405614	11.1355	0.381614	0.03427	11.5901	10.9631	10.8707	10.9211	11.4789	11.3339	11.5304	10.91	10.7828	10.5201	11.4406	11.2843
Acap2	0.0525464	0.42269	24	22	0.383579	9.93897	0.365927	0.0368174	10.1662	9.70656	9.72438	9.44602	10.2371	10.3864	10.027	10.0476	9.60996	9.49709	10.1863	10.233
Serpinb10	0.0525464	0.42269	24	22	0.354041	5.26822	0.471781	0.0895523	4.77938	5.28457	5.11951	5.52344	5.53571	5.90813	5.62472	5.19905	4.64628	3.939	5.47426	6.18459
Olfr670	0.0525464	0.42269	24	22	0.345781	5.63069	0.327101	0.0580926	5.91979	5.55106	5.63767	4.99472	5.73061	6.17675	5.86066	5.42086	5.38158	5.30545	5.96075	5.62843
Eif2d	0.0525464	0.42269	24	22	0.300434	7.38424	0.220567	0.02987	7.58673	7.43254	7.12162	7.32505	7.24717	7.62565	7.14724	6.9099	6.90543	7.4138	7.96136	7.93442
Rftn1	0.0525464	0.42269	24	22	0.283062	6.57951	0.327608	0.0497922	6.62117	6.31496	6.56266	6.52892	6.48544	7.15629	7.00211	6.60753	6.21658	5.97461	6.71098	6.77293
Mpv17	0.0525464	0.42269	24	22	0.270355	11.5367	0.246833	0.0213955	11.9083	11.3664	11.2457	11.3949	11.7027	11.6684	11.7852	11.4022	11.2728	11.3658	11.7005	11.6274
Wdr5	0.0525464	0.42269	24	22	0.262888	10.5529	0.220951	0.0209374	10.9699	10.1482	10.25	10.3537	10.5334	10.6458	10.6301	10.6276	10.4717	10.3562	10.9318	10.7165
Dhrs2	0.0525464	0.42269	24	22	0.253331	6.45496	0.239364	0.0370822	6.6367	6.276	6.31599	6.21035	6.23998	6.54417	6.51391	6.07473	6.20571	6.38526	6.97584	7.0809
Pcyt1a	0.0525464	0.42269	24	22	0.220584	4.18206	0.401446	0.0959924	4.16658	4.72549	3.71723	4.03991	3.65268	4.44227	4.7177	4.02658	3.56981	4.05501	4.23479	4.8367
Crbn	0.0525464	0.42269	24	22	0.220461	4.32565	0.192102	0.0444098	4.38024	4.1389	4.32103	4.17242	4.27672	4.65816	4.40071	4.18325	3.95399	4.181	4.72115	4.52026
Opa1	0.0525464	0.42269	24	22	0.184309	10.1708	0.255621	0.0251328	10.6777	10.1698	9.90831	9.96692	10.3009	10.0382	10.4093	10.2284	9.87629	10.0887	9.89922	10.486
Gltp	0.0525464	0.42269	24	22	0.182207	9.05209	0.230312	0.0254429	9.47992	8.97783	8.944	8.52311	9.05655	9.17365	9.0171	9.1168	8.75315	9.11901	9.19976	9.26424
Lrrc74b	0.0525464	0.42269	24	22	0.181259	7.97277	0.170221	0.0213503	7.93886	7.94836	7.80348	7.88457	8.12881	8.35325	7.9111	7.99149	7.66434	7.75616	8.2082	8.08466
Pgk1	0.0525464	0.42269	24	22	0.176893	10.2031	0.192392	0.0188562	10.5782	10.1196	9.99358	10.2297	10.2481	10.3704	10.2497	10.1687	10.0131	9.87207	10.3514	10.2431
Atf7	0.0525464	0.42269	24	22	0.173747	8.30037	0.19742	0.0237844	8.70229	8.10479	8.0027	8.30328	8.41869	8.3864	8.43729	8.31299	7.97486	8.38969	8.05916	8.51232
Nfatc3	0.0525464	0.42269	24	22	0.173077	6.26042	0.230845	0.0368737	6.32399	6.44008	6.11441	6.20819	6.27437	6.53777	6.32794	6.20128	6.10741	5.53426	6.68144	6.3739
Chd7	0.0525464	0.42269	24	22	0.155792	4.67838	0.284487	0.0608089	4.84233	4.4185	4.77609	4.73673	4.77494	4.83712	4.88391	4.67054	4.61046	3.63811	4.78287	5.16902
Dido1	0.0525464	0.42269	24	22	0.154581	8.60705	0.194618	0.0226114	9.04598	8.47388	8.4168	8.49693	8.68755	8.63271	8.72764	8.4885	8.47012	8.51627	8.4861	8.84215
Rab31	0.0525464	0.42269	24	22	0.152984	9.70564	0.1817	0.0187211	9.96317	9.58452	9.58513	9.55953	9.81343	9.74845	9.74235	9.61211	9.59624	9.48528	9.74646	10.0311
Bmp8a	0.0525464	0.42269	24	22	0.149517	7.43045	0.190708	0.0256657	7.80199	7.3792	7.21844	7.25143	7.49782	7.72113	7.58457	7.36919	7.30948	7.36304	7.31308	7.35597
Akap17b	0.0525464	0.42269	24	22	0.14872	6.15138	0.160248	0.0260507	6.56669	6.15043	5.99293	5.92387	6.42843	6.17058	6.04176	6.09157	6.02952	6.00669	6.12987	6.28422
Colec10	0.0525464	0.42269	24	22	0.145734	9.58393	0.164102	0.0171226	9.92658	9.42874	9.454	9.56505	9.71181	9.63318	9.61379	9.66522	9.30504	9.40602	9.6042	9.69351
Agfg2	0.0525464	0.42269	24	22	0.14432	4.691	0.26245	0.0559475	4.84169	4.48007	4.67569	4.50502	4.61982	5.32988	4.81119	4.74995	4.06611	4.78575	4.55874	4.86811
Dock6	0.0525464	0.42269	24	22	0.139453	5.94551	0.166793	0.0280536	5.93483	5.74299	5.71213	5.76903	5.85825	6.15276	5.88254	6.18417	5.50927	6.02544	6.37336	6.20131
Pebp1	0.0525464	0.42269	24	22	0.133949	9.17705	0.163707	0.0178388	9.40817	9.09624	8.94271	9.05199	8.99325	9.41637	9.14946	9.20924	9.09788	9.13302	9.24044	9.38579
Tgm3	0.0525464	0.42269	24	22	0.103248	9.46695	0.11905	0.0125754	9.70894	9.49498	9.33873	9.40547	9.62225	9.53219	9.45294	9.40978	9.33241	9.412	9.27432	9.61935
Zfp266	0.0525464	0.42269	24	22	0.0964455	8.67862	0.0816655	0.00940996	8.684	8.63527	8.62615	8.51749	8.99942	8.7243	8.65572	8.65795	8.59203	8.52601	8.76163	8.76346
Bub1	0.0525464	0.42269	24	22	0.0933293	7.52911	0.101875	0.0135308	7.48263	7.6105	7.29622	7.47464	7.59585	7.58442	7.51255	7.48465	7.44191	7.4542	7.61856	7.79318
Msx3	0.0525464	0.42269	24	22	0.083221	9.13862	0.0776966	0.00850201	9.2846	9.12241	8.98095	9.09024	9.26754	9.21151	9.1426	9.11077	9.07933	9.07082	9.18175	9.12093
Ythdf1	0.0525464	0.42269	24	22	0.0576186	11.7619	0.0778571	0.00661945	11.7595	11.7326	11.6529	11.6547	11.666	11.8763	11.6572	11.863	11.647	11.787	11.8583	11.988
Prox2	0.0525464	0.42269	24	20	0.720809	8.66277	0.716969	0.0827644	8.10786	8.20603	8.14311	7.56631	8.96974	9.57499	8.61561	8.38997	7.3052	9.44038	9.75384	9.88022
Prl3b1	0.0525464	0.42269	24	20	0.569875	3.80064	0.606796	0.159656	3.33743	3.27585	3.26224	3.91343	4.30006	5.15349	3.55389	3.23254	3.69097	3.11071	3.99168	4.78546
Gstt4	0.0525464	0.42269	24	20	0.505707	3.48358	0.549747	0.157811	3.63327	2.95009	3.25073	3.55063	3.98466	4.4642	3.07256	2.97436	3.27497	2.71118	3.78081	4.15551
Pik3cd	0.0525464	0.42269	24	20	0.36014	7.33769	0.382007	0.0520609	7.51223	7.3829	7.12661	7.09806	7.90102	7.62879	7.44481	6.77191	6.62715	7.47144	7.75675	7.33058
Asns	0.0525464	0.42269	24	20	0.345218	10.1073	0.313826	0.0310495	10.355	9.66844	9.77312	10.1762	10.5174	10.2544	10.2454	9.91453	9.87437	9.81282	10.4243	10.2715
Syt5	0.0525464	0.42269	24	20	0.336049	3.76345	0.445206	0.118297	3.30464	3.32775	3.22171	3.24811	3.69303	5.31896	3.41912	3.52765	3.51066	4.11397	4.21257	4.26321
Ddx59	0.0525464	0.42269	24	20	0.324118	6.81069	0.321978	0.0472754	6.66459	6.9554	6.26802	6.53703	7.25662	7.21249	6.55556	6.83458	6.52898	6.43326	7.49028	6.99143
Eif1	0.0525464	0.42269	24	20	0.318432	5.72897	0.395271	0.0689951	5.8487	5.60533	4.89665	6.30247	5.37475	5.85337	5.67489	5.22926	5.42927	5.42978	6.407	6.69613
Gabra5	0.0525464	0.42269	24	20	0.307511	7.28318	0.319738	0.0439009	7.30913	7.0042	7.02013	7.23919	7.39072	7.24672	7.47778	6.83461	6.74139	7.52563	7.55004	8.05858
Gfod2	0.0525464	0.42269	24	20	0.303991	4.63965	0.291444	0.0628159	4.4841	4.17774	4.61998	4.21813	4.84469	5.2103	4.60365	4.66347	4.38672	4.47815	4.93501	5.05389
Tmem8b	0.0525464	0.42269	24	20	0.287444	4.9683	0.347776	0.0699991	4.60651	4.66646	4.03505	4.83988	4.8497	5.87888	5.21654	4.9774	4.5701	5.45006	5.48815	5.04084
Dctn6	0.0525464	0.42269	24	20	0.280179	10.6071	0.250594	0.023625	10.78	10.1901	10.3694	10.712	10.9681	10.7094	10.7084	10.5095	10.3668	10.3845	10.7922	10.7953
Cngb1	0.0525464	0.42269	24	20	0.268046	5.89884	0.23711	0.0401961	6.09111	5.64437	5.81074	5.82471	6.04025	5.82875	5.84439	5.68754	5.61107	5.66093	6.46761	6.27462
Tcf19	0.0525464	0.42269	24	20	0.266167	7.48926	0.273728	0.0365494	7.93065	7.37573	7.03369	7.43606	7.80441	7.54832	7.62714	7.13436	7.3409	7.53239	7.34267	7.76478
Rac2	0.0525464	0.42269	24	20	0.251262	9.61821	0.257706	0.0267935	10.0505	9.36813	9.33333	9.69414	9.7984	9.71975	9.74645	9.39778	9.36292	9.49066	9.72704	9.72942
Capn6	0.0525464	0.42269	24	20	0.243139	4.72543	0.267981	0.0567105	4.80182	4.5598	4.44358	4.9767	4.71141	5.15917	4.56441	4.3634	4.6256	4.41029	4.88853	5.2004
Acsl4	0.0525464	0.42269	24	20	0.243139	4.72543	0.267981	0.0567105	4.80182	4.5598	4.44358	4.9767	4.71141	5.15917	4.56441	4.3634	4.6256	4.41029	4.88853	5.2004
Mogat2	0.0525464	0.42269	24	20	0.240713	5.15291	0.261397	0.050728	4.888	4.92769	4.58588	4.9657	5.08844	5.32964	5.06136	5.17023	4.82928	5.2393	6.10119	5.64823
Ctnnal1	0.0525464	0.42269	24	20	0.234765	4.48423	0.341223	0.0760941	4.37991	4.06167	4.26049	4.11896	4.45464	5.6227	4.12681	4.46295	4.04542	4.71446	4.93946	4.62325
Wdr47	0.0525464	0.42269	24	20	0.234105	5.52668	0.272151	0.0492431	5.62029	5.3377	5.36291	5.08516	5.71299	6.18027	5.41031	5.45696	5.1771	5.6817	5.75443	5.54031
Zc3h6	0.0525464	0.42269	24	20	0.229537	5.39285	0.26031	0.0482695	5.49341	5.16351	5.24533	5.54845	5.31501	5.81648	5.25846	5.39926	5.12852	4.92993	5.63267	5.78316
Tsc22d4	0.0525464	0.42269	24	20	0.227677	4.81852	0.274103	0.0568853	4.5735	4.4945	4.53316	4.61031	4.80838	5.54206	4.74563	4.97391	4.68291	4.56489	5.03903	5.254
Pdcd4	0.0525464	0.42269	24	20	0.222009	9.24505	0.183556	0.0198545	9.36984	9.05583	9.02254	9.17231	9.41922	9.20803	9.3817	9.22753	9.09282	9.04647	9.45267	9.49159
Myo18b	0.0525464	0.42269	24	20	0.210718	3.62947	0.204143	0.0562459	3.78128	3.46963	3.21821	3.50163	3.51856	4.2243	3.01959	3.32891	3.5139	4.09811	3.87492	4.00459
Olfr639	0.0525464	0.42269	24	20	0.209309	4.74771	0.240178	0.0505881	4.81869	4.52166	4.31128	4.69417	4.89943	5.30971	4.35835	5.17701	4.44744	4.60444	4.85294	4.97741
Gtf2f2	0.0525464	0.42269	24	20	0.209166	3.47122	0.292445	0.0842484	3.51086	3.16357	3.27673	3.32857	3.54229	4.217	3.11298	3.23666	3.0711	3.83032	3.38908	3.97552
Trank1	0.0525464	0.42269	24	20	0.207412	3.50811	0.213032	0.0607256	3.42748	3.41532	3.21441	3.14065	3.67276	3.87067	3.39609	3.4459	3.2676	3.62015	4.04938	3.57693
Nkapl	0.0525464	0.42269	24	20	0.202115	8.13208	0.213962	0.0263109	7.98475	7.98973	7.91099	7.98348	8.16501	8.38959	8.03818	8.07908	7.76755	8.21059	8.54508	8.52095
Angptl7	0.0525464	0.42269	24	20	0.200832	4.84951	0.247308	0.0509965	4.80595	4.63663	4.6525	4.76517	4.89176	5.34807	4.46997	4.919	4.52765	4.7232	5.16457	5.28958
Il17rb	0.0525464	0.42269	24	20	0.199172	7.14067	0.177	0.0247876	7.23134	7.03202	6.79739	7.07493	7.27823	7.48788	7.27915	6.95294	6.95014	7.28777	7.46292	6.85329
Cpxm1	0.0525464	0.42269	24	20	0.194843	8.89887	0.170048	0.0191089	8.94017	8.76193	8.53183	8.74543	9.17023	9.04785	8.77308	9.00829	8.69755	8.97919	9.07105	9.05988
Lum	0.0525464	0.42269	24	20	0.194831	7.45727	0.354524	0.0475408	7.50638	7.28445	7.90092	7.53658	7.54764	8.15456	7.4938	6.92328	6.54611	7.30751	7.70223	7.5838
Hax1	0.0525464	0.42269	24	20	0.190803	8.93211	0.2162	0.0242048	9.12147	8.90268	8.62057	8.94319	9.21321	9.05939	8.89209	8.63572	8.7523	8.93765	8.8971	9.21
Olfr601	0.0525464	0.42269	24	20	0.188734	8.8157	0.21355	0.0242239	8.92831	8.72431	8.64816	8.66131	8.94817	9.12336	8.77969	8.78655	8.81297	8.36889	8.93736	9.06937
Klra17	0.0525464	0.42269	24	20	0.187239	5.19385	0.192369	0.0370379	5.28052	4.99799	5.00657	5.11763	5.04442	5.54382	5.53873	4.99832	5.04363	5.18467	5.34424	5.22562
Rabggtb	0.0525464	0.42269	24	20	0.185563	4.20556	0.238334	0.056671	4.07276	4.03777	3.82299	4.11024	4.05699	4.70226	3.92988	4.34709	3.83739	4.27762	4.60546	4.6663
Pgd	0.0525464	0.42269	24	20	0.181096	3.86108	0.189151	0.0489891	3.92759	3.77578	3.8702	3.92869	3.90417	4.18403	3.69761	3.59717	3.62821	3.65921	4.08485	4.07542
Olfr739	0.0525464	0.42269	24	20	0.178448	3.93773	0.18679	0.047436	3.85706	3.73058	3.61938	3.69788	4.05736	4.12224	3.8991	3.87069	3.9938	3.86906	4.07608	4.4595
Galnt5	0.0525464	0.42269	24	20	0.178069	3.9957	0.154267	0.0386082	3.98092	3.57627	3.67511	3.80442	3.95598	4.39915	3.89749	3.92541	3.95154	4.39501	4.12444	4.26262
Oog4	0.0525464	0.42269	24	20	0.177013	5.6584	0.216163	0.0382021	5.23843	5.64387	5.36531	5.59379	5.61466	6.28274	5.60764	5.54209	5.33975	5.72327	6.0541	5.89519
Nr4a2	0.0525464	0.42269	24	20	0.173306	3.9927	0.267721	0.0670526	4.07442	3.78923	3.84157	3.72248	3.89297	4.69505	3.84575	3.90701	3.58783	4.05002	4.58071	3.92532
Fcrls	0.0525464	0.42269	24	20	0.171014	9.17568	0.192938	0.0210271	9.35022	9.06615	8.78307	9.12182	9.41008	9.35808	9.0005	9.17789	9.00871	9.1123	9.504	9.21535
Glra4	0.0525464	0.42269	24	20	0.170341	8.24652	0.214866	0.0260554	8.19928	8.11101	8.10091	8.10283	8.63331	8.64824	8.24071	8.17034	8.14216	7.94129	8.39715	8.27101
Zfp758	0.0525464	0.42269	24	20	0.152588	6.71596	0.181793	0.0270688	6.5443	6.64644	6.3995	6.59933	6.79659	7.05127	6.62388	6.82289	6.50379	6.69572	6.8562	7.05155
Bin1	0.0525464	0.42269	24	20	0.151013	9.79723	0.167131	0.017059	10.0045	9.65213	9.56464	9.89749	10.063	9.92991	9.85796	9.59633	9.64396	9.80546	9.69433	9.85709
Mill2	0.0525464	0.42269	24	20	0.150034	9.03503	0.160938	0.0178127	9.05629	8.76171	8.65121	9.13285	9.04278	9.14663	9.0907	8.92033	8.73605	9.4241	9.14565	9.31204
Nlrc5	0.0525464	0.42269	24	20	0.146754	5.71895	0.192099	0.0335898	5.42543	5.7195	5.50464	5.5272	5.87031	6.08348	5.70911	5.60599	5.56121	5.69263	5.77182	6.15609
Cspp1	0.0525464	0.42269	24	20	0.135354	2.8631	0.117524	0.0410478	2.7704	2.79603	2.51232	2.80682	3.00827	3.02991	2.53683	2.76083	2.55247	3.44252	2.94986	3.19098
Gm5148	0.0525464	0.42269	24	20	0.135186	8.30059	0.114675	0.0138153	8.51455	8.17262	8.08042	8.25311	8.2151	8.35296	8.33776	8.11799	8.15949	8.51881	8.52332	8.36091
Olfr134	0.0525464	0.42269	24	20	0.132568	4.34217	0.158478	0.0364974	4.05563	4.0756	4.04671	4.25289	4.3694	4.62954	4.25603	4.5049	4.07113	4.50106	4.62437	4.71879
Uaca	0.0525464	0.42269	24	20	0.125438	7.25131	0.156566	0.0215914	7.12696	7.11178	7.16352	7.27717	7.13833	7.61651	7.50737	7.10745	7.09646	7.16423	7.28188	7.42411
Chml	0.0525464	0.42269	24	20	0.121261	7.31482	0.170226	0.0232714	7.36543	7.19434	7.21513	7.34115	7.47497	7.65281	7.22159	7.38541	6.94902	7.21837	7.50697	7.25267
Defb43	0.0525464	0.42269	24	20	0.103732	6.0868	0.0974917	0.0160169	5.51503	6.07991	5.88797	5.98969	6.16203	6.60481	6.02908	5.94196	6.07335	6.22225	6.22369	6.31188
Map3k8	0.0525464	0.42269	24	20	0.102733	8.86158	0.150412	0.0169735	8.98194	8.77759	8.63336	8.94299	8.85236	8.88286	8.84093	8.71381	8.62227	8.9639	8.88499	9.24201
Tas2r118	0.0525464	0.42269	24	20	0.0890721	8.97026	0.100708	0.0112269	9.06632	8.9507	8.93239	8.97348	9.07014	9.13541	9.00183	8.81495	8.89767	8.86933	8.957	8.97393
Ap3b2	0.0525464	0.42269	24	20	0.0848952	9.04566	0.0957271	0.0105827	9.08087	8.90278	8.87174	9.04988	9.06426	8.97639	8.91747	9.00015	8.89667	9.12446	9.31692	9.34639
Kctd15	0.0525464	0.42269	24	20	0.0819261	8.9633	0.0994181	0.0110917	9.04509	8.94613	8.73066	9.05481	9.13746	9.12357	8.6966	8.91733	8.83527	9.03171	8.96533	9.07562
Olfr804	0.0525464	0.42269	24	18	0.592367	3.73943	0.595672	0.159295	3.27933	3.9005	3.72304	4.10877	4.41013	4.34598	3.34318	3.18532	2.75713	3.44252	4.26394	4.11338
Ttpa	0.0525464	0.42269	24	18	0.590736	9.0014	0.566003	0.0628795	9.09108	8.56363	8.13498	9.72359	9.11598	9.37467	8.94435	8.39873	8.34485	9.47893	9.52057	9.32542
Timm8a1	0.0525464	0.42269	24	18	0.532185	3.77592	0.534835	0.141644	3.32237	3.50981	3.52941	3.86542	5.12667	3.8723	3.78637	2.94135	3.21669	4.53808	4.36498	3.23761
Taok1	0.0525464	0.42269	24	18	0.528125	4.44224	0.575343	0.129516	3.77169	3.83092	4.50908	5.04397	4.52001	5.07705	4.47194	3.584	3.78431	4.51336	6.06956	4.13103
Spata32	0.0525464	0.42269	24	18	0.517337	5.65351	0.602091	0.106498	4.81148	4.81973	5.47947	5.17333	5.60001	6.98686	5.58989	5.08826	5.16683	6.11833	7.53123	5.47675
Mylk	0.0525464	0.42269	24	18	0.495924	3.94782	0.370133	0.0937563	3.52855	3.57813	3.49475	3.73288	3.99499	5.18393	3.36348	3.42991	3.9551	4.82032	4.34267	3.94913
Larp1	0.0525464	0.42269	24	18	0.472368	6.29478	0.368689	0.0585706	5.73554	5.66432	5.83877	5.86354	6.5307	6.9429	6.33987	6.55449	5.8533	6.40254	7.00893	6.80251
Ddx41	0.0525464	0.42269	24	18	0.469928	3.77337	0.324352	0.0859582	3.46768	3.42074	3.41937	3.77587	4.1165	3.89572	3.36466	3.70193	3.29776	4.27804	4.49846	4.04368
Cftr	0.0525464	0.42269	24	18	0.44281	4.51496	0.337582	0.0747697	4.44105	4.39085	3.92078	4.55864	4.76867	5.08718	4.00912	4.04292	4.22871	5.5491	4.67234	4.51015
Mphosph6	0.0525464	0.42269	24	18	0.43999	3.4962	0.340937	0.0975165	3.14562	3.04188	3.29119	3.5176	3.15294	4.45091	2.89049	3.12867	3.42987	3.69299	4.30362	3.90856
Ccdc160	0.0525464	0.42269	24	18	0.43942	4.57262	0.256553	0.0561063	4.30713	4.30926	4.25371	4.86611	4.4037	4.62832	4.31093	4.16732	4.24521	5.09961	5.02482	5.2553
Slamf9	0.0525464	0.42269	24	18	0.43476	6.10257	0.442394	0.072493	6.30092	6.04457	5.61004	6.51359	5.88537	6.76694	5.66498	4.95681	6.11585	6.38892	6.61219	6.37071
Atp2b2	0.0525464	0.42269	24	18	0.420214	4.30709	0.318793	0.0740158	4.05874	3.9613	3.93494	4.40172	4.33731	4.98054	3.97899	3.99191	4.1257	4.70541	4.55128	4.6573
Cd4	0.0525464	0.42269	24	18	0.406036	3.57779	0.329303	0.092041	2.88951	3.21694	3.06344	3.41969	3.84267	3.777	3.27389	3.40778	3.62206	3.44396	4.54402	4.43248
Sord	0.0525464	0.42269	24	18	0.399414	3.40186	0.543686	0.15982	3.24818	2.85348	3.0937	3.46304	3.80845	4.47446	3.46595	2.92561	2.92191	3.48271	3.09921	3.98565
Trmu	0.0525464	0.42269	24	18	0.391876	4.40704	0.400058	0.0907771	4.28798	3.86325	4.30613	4.69434	4.57896	5.15155	3.98347	4.26298	3.96365	4.47078	5.21327	4.10808
Rnf223	0.0525464	0.42269	24	18	0.390761	11.1157	0.352178	0.031683	11.1626	10.5428	10.884	11.8017	11.2323	11.3725	10.7561	10.8505	10.7558	11.2425	11.553	11.2348
Nr1d1	0.0525464	0.42269	24	18	0.388394	3.21608	0.511153	0.158937	3.20813	2.6817	2.80637	3.35003	3.29871	4.16787	2.84203	3.00348	2.67755	3.37085	4.37555	2.81073
Fsd1	0.0525464	0.42269	24	18	0.383453	3.84167	0.299775	0.0780326	3.81747	3.48486	3.50461	3.69538	4.1178	3.94818	3.41618	3.601	3.4719	4.61047	4.57775	3.85441
Col1a2	0.0525464	0.42269	24	18	0.374274	4.52114	0.332772	0.0736037	4.11567	4.39093	4.29976	4.53229	4.90613	5.03293	4.48201	4.17373	4.15836	4.76797	5.08743	4.30642
Clcn1	0.0525464	0.42269	24	18	0.367342	4.10168	0.347945	0.08483	4.29677	3.85629	3.77765	4.59494	4.04342	4.37353	3.53904	3.73546	3.93341	3.86157	4.85754	4.35051
Arsj	0.0525464	0.42269	24	18	0.352866	4.52567	0.214672	0.0474343	4.3414	4.16494	4.25465	4.50355	4.52194	4.85817	4.22403	4.48593	4.10574	5.31475	4.9858	4.5471
AA414768	0.0525464	0.42269	24	18	0.330018	3.73809	0.256599	0.0686444	3.77721	3.69751	3.46313	3.86772	3.83071	3.81058	3.29987	3.30843	3.46865	4.16202	4.11495	4.05629
Acox3	0.0525464	0.42269	24	18	0.326293	4.11779	0.258546	0.0627877	4.11786	3.61955	3.87114	3.83544	3.9299	4.36502	4.03994	3.81803	3.90022	4.57101	4.43002	4.91532
A1bg	0.0525464	0.42269	24	18	0.315617	3.66482	0.349319	0.0953168	3.34302	3.54572	3.18483	3.57588	3.57231	4.16319	3.44315	3.51904	3.31787	3.55531	4.38235	4.37523
Prrg1	0.0525464	0.42269	24	18	0.304847	4.34513	0.354794	0.0816531	4.08673	4.05404	4.14274	4.36447	4.29182	4.95043	4.06648	4.08269	4.00267	4.30974	4.88334	4.90644
Srsy	0.0525464	0.42269	24	18	0.299217	8.60117	0.25332	0.0294518	8.32277	8.50025	8.73009	8.50411	8.80645	8.69805	8.26176	8.35948	8.20251	8.58907	9.1788	9.06076
Ankzf1	0.0525464	0.42269	24	18	0.29669	5.62975	0.353487	0.0627892	5.2836	4.91355	5.70898	5.11744	6.33985	5.86321	5.80203	5.23023	5.64681	5.52385	6.28639	5.841
Slco1c1	0.0525464	0.42269	24	18	0.293225	5.58526	0.208222	0.0372806	5.28812	5.20941	5.26192	5.52741	5.44687	5.97739	5.3842	5.44095	5.53857	5.87698	6.4012	5.67009
Ddx18	0.0525464	0.42269	24	18	0.287022	3.25372	0.224119	0.0688808	3.49364	3.01699	2.79208	3.11547	3.21902	3.4225	3.00029	2.99105	2.89902	4.24277	3.67058	3.1812
Olfr1308	0.0525464	0.42269	24	18	0.286727	3.8234	0.267512	0.0699671	3.58582	3.3565	3.43722	3.81484	3.73697	4.6588	3.53028	3.53183	3.62686	4.78232	3.88842	3.9309
Olfr1309	0.0525464	0.42269	24	18	0.285076	4.70529	0.250479	0.0532333	4.4502	4.41722	4.53211	4.76335	4.79277	5.24913	4.63117	4.62844	4.26194	5.08575	4.84568	4.80577
Limk1	0.0525464	0.42269	24	18	0.280408	7.75769	0.246445	0.0317679	7.8003	7.69653	7.38995	8.10806	7.94543	7.78587	7.50089	7.49144	7.48219	7.93842	8.16612	7.78714
Vmn1r50	0.0525464	0.42269	24	18	0.273597	6.66904	0.214312	0.0321353	6.61801	6.17306	6.36383	6.74742	6.92586	6.53639	6.60567	6.42227	6.61172	7.00826	6.8426	7.17342
Ldlrad3	0.0525464	0.42269	24	18	0.267669	4.01491	0.392776	0.0978294	3.67721	3.85676	3.68987	4.15388	3.97056	5.18125	3.92353	3.67518	3.76628	3.81892	4.40606	4.05936
Siae	0.0525464	0.42269	24	18	0.265452	5.22223	0.161447	0.0309154	5.11773	4.74557	5.007	5.12889	5.17177	5.33582	5.0982	5.13363	5.08569	5.69249	5.50112	5.64886
Ccdc141	0.0525464	0.42269	24	18	0.260779	5.50515	0.205927	0.0374062	5.40166	5.30792	5.04937	5.67394	5.31688	5.44225	5.25145	5.28192	5.39211	5.69482	6.48261	5.7669
Bbs2	0.0525464	0.42269	24	18	0.259964	3.73648	0.210347	0.0562955	3.65425	3.46762	3.52608	3.83855	3.70191	3.95328	3.59137	3.7948	3.25166	4.01663	4.17309	3.8685
Hecw1	0.0525464	0.42269	24	18	0.256537	3.04359	0.232116	0.0762638	2.84125	2.94365	2.95009	3.00397	3.02216	3.3297	2.80867	2.73088	2.71514	3.30923	3.08265	3.78574
Olfr1396	0.0525464	0.42269	24	18	0.244185	10.3698	0.239769	0.0231218	10.2901	10.1653	10.2322	10.3697	10.5237	10.6516	9.96631	10.2031	10.1501	10.4919	10.497	10.8967
Tmem211	0.0525464	0.42269	24	18	0.229552	8.63983	0.161028	0.0186379	8.45834	8.49123	8.47999	8.60993	8.70548	8.8013	8.59896	8.42813	8.47602	8.90808	8.88887	8.83162
Clpx	0.0525464	0.42269	24	18	0.226827	7.28371	0.348381	0.0478301	7.23988	7.2877	7.33039	7.36279	7.61124	7.47036	7.1741	6.2415	7.0763	7.59143	7.33236	7.68644
Dydc2	0.0525464	0.42269	24	18	0.22646	4.39957	0.2312	0.0525507	4.40787	4.08269	4.27383	4.51865	4.48661	4.85434	4.11812	4.34168	4.1479	4.49012	4.53252	4.54048
Ppp3r2	0.0525464	0.42269	24	18	0.224669	4.55102	0.186999	0.0410894	4.38192	4.25505	4.61806	4.46483	4.73337	4.71062	4.55349	4.1888	4.43755	4.75552	4.71708	4.79595
Ahsa1	0.0525464	0.42269	24	18	0.223693	7.99918	0.205079	0.0256375	7.83809	7.99332	7.81875	7.87808	8.11191	8.28217	7.94385	7.5227	7.87655	8.39212	8.44171	7.89096
Zfyve26	0.0525464	0.42269	24	18	0.212242	4.29125	0.348574	0.0812292	4.4298	4.04093	4.13063	4.43055	4.64679	5.06373	4.23141	3.67779	4.23255	4.33146	3.74636	4.53294
Cdc42se1	0.0525464	0.42269	24	18	0.209774	10.4825	0.192805	0.0183932	10.3299	10.2649	10.2655	10.8821	10.6953	10.5951	10.6253	10.336	10.3178	10.3389	10.658	10.4808
Erc1	0.0525464	0.42269	24	18	0.209124	5.23526	0.289788	0.0553532	5.28231	5.05383	5.0886	5.51345	5.44638	5.63518	5.2941	5.17706	5.10947	4.2558	5.63836	5.32854
Rpl41	0.0525464	0.42269	24	18	0.20548	6.34833	0.165528	0.0260742	6.26165	6.05385	6.37906	6.46332	6.37681	6.63052	6.11806	5.94368	6.42076	6.49121	6.46271	6.5783
Usp14	0.0525464	0.42269	24	18	0.201024	7.17386	0.237224	0.0330678	7.17208	7.09028	6.86751	7.15378	7.3156	6.97387	7.2221	6.62378	7.08865	7.31865	7.8056	7.45439
Lrig1	0.0525464	0.42269	24	18	0.189563	4.84844	0.266278	0.0549203	4.80481	4.66187	4.37822	4.83399	4.7779	5.39405	4.65772	4.69199	4.74598	4.83517	4.94501	5.45455
Rpl28	0.0525464	0.42269	24	18	0.181725	6.3556	0.13145	0.0206826	6.40254	6.10273	6.30796	6.47509	6.17874	6.47024	6.34001	6.12076	6.13569	6.67974	6.56643	6.48724
Zfp704	0.0525464	0.42269	24	18	0.181292	10.301	0.213576	0.0207335	10.3511	10.0082	9.92614	10.66	10.6273	10.3945	10.3499	10.1923	10.2018	10.255	10.3714	10.2742
Zc2hc1c	0.0525464	0.42269	24	18	0.169609	8.12335	0.17682	0.0217669	7.74513	8.03601	8.18401	8.18723	8.30646	8.06419	8.04893	7.8062	7.97883	8.05006	9.00964	8.06354
Mlec	0.0525464	0.42269	24	18	0.164586	10.3394	0.110324	0.0106703	10.1025	10.2808	10.1981	10.4516	10.5285	10.2805	10.2757	10.1754	10.2991	10.3864	10.5827	10.511
Stom	0.0525464	0.42269	24	18	0.162559	3.99755	0.206012	0.0515347	3.60012	3.73323	3.79383	3.82876	4.26186	3.84964	4.34705	3.62858	4.04697	3.83127	4.67915	4.37011
Cuedc2	0.0525464	0.42269	24	18	0.161029	7.23381	0.270684	0.0374194	7.35391	6.82911	7.45608	7.25082	7.3793	7.48592	7.23725	6.6709	6.9614	7.44393	7.38115	7.35591
Klf9	0.0525464	0.42269	24	18	0.159143	8.55217	0.168519	0.0197048	8.39784	8.41089	8.26192	8.5716	8.7039	8.593	8.77372	8.39314	8.39914	8.62355	8.97955	8.51783
Mroh5	0.0525464	0.42269	24	18	0.158887	12.5179	0.218552	0.0174592	12.5492	12.3127	12.2889	12.6772	12.7884	12.5905	12.7006	12.208	12.4199	12.4361	12.6412	12.6024
Il17ra	0.0525464	0.42269	24	18	0.156533	6.10433	0.103333	0.0169279	6.08377	5.9802	5.90992	6.30491	6.11759	6.18027	6.00081	5.87495	5.92324	6.70538	6.10172	6.06918
Tnfrsf8	0.0525464	0.42269	24	18	0.152755	8.60404	0.152153	0.017684	8.72356	8.33312	8.35928	8.80457	8.6874	8.55047	8.61443	8.35832	8.58259	8.72444	8.78544	8.72478
Epha2	0.0525464	0.42269	24	18	0.149028	6.82677	0.158751	0.0232542	6.90499	6.42947	6.64315	7.0075	6.98766	6.92617	6.80987	6.77462	6.77506	6.90108	7.6293	6.13238
Gfi1b	0.0525464	0.42269	24	18	0.148706	6.04647	0.219525	0.0363062	6.08137	5.97674	6.14157	6.10573	6.23645	6.19361	5.85637	5.71314	5.84181	5.8829	6.57492	5.95306
Oxct2a	0.0525464	0.42269	24	18	0.14606	4.502	0.165377	0.0367342	4.52698	4.43232	4.44743	4.56216	4.59195	4.52256	4.42322	4.06343	4.32336	4.8766	4.91904	4.33494
Ptpru	0.0525464	0.42269	24	18	0.142541	8.99399	0.137083	0.0152416	8.96641	9.04792	8.82645	8.84078	9.08102	9.01214	8.91172	8.79059	8.81056	9.19382	9.36118	9.08534
Tbc1d9	0.0525464	0.42269	24	18	0.132472	6.44846	0.182272	0.028266	6.43684	6.10513	6.4781	6.52085	6.5171	6.55674	6.28909	6.41479	6.25809	6.27993	7.0282	6.49668
Csn1s2a	0.0525464	0.42269	24	18	0.13024	10.623	0.104122	0.00980159	10.5689	10.4317	10.3088	10.6154	10.7997	10.6499	10.4844	10.6453	10.6774	10.7218	10.9482	10.6247
Tmem205	0.0525464	0.42269	24	18	0.129324	5.94738	0.0677156	0.0113858	5.84506	6.05645	5.81332	5.8858	5.91704	6.09321	5.8431	5.83059	5.87034	6.08884	6.11738	6.00742
Ppp1r11	0.0525464	0.42269	24	18	0.12574	8.86134	0.0838209	0.00945917	8.81769	8.73511	8.63663	8.91569	8.93559	8.86138	8.6958	8.85687	8.87773	8.91221	9.09609	8.99535
Ccdc149	0.0525464	0.42269	24	18	0.121918	9.64517	0.235531	0.0244195	9.88259	9.46822	9.42577	9.75376	9.99554	9.7542	9.72608	9.29328	9.56016	9.58301	9.66999	9.62948
Irak4	0.0525464	0.42269	24	18	0.117317	6.04007	0.172816	0.0286116	5.95428	5.62195	5.91693	6.17903	6.0454	6.14796	6.02045	6.01337	5.88197	6.0343	6.66572	5.99952
Mmel1	0.0525464	0.42269	24	18	0.116956	6.23221	0.143841	0.0230803	6.21177	6.1536	6.12218	6.42051	6.21973	6.45291	6.1844	5.95097	6.25172	6.09058	6.46895	6.25916
Trpm6	0.0525464	0.42269	24	18	0.116483	10.1379	0.13225	0.0130451	10.1952	10.0097	9.98674	10.2086	10.2923	10.1306	10.1294	9.9879	10.0358	10.1743	10.1547	10.3502
Gata4	0.0525464	0.42269	24	18	0.115673	9.68876	0.0898148	0.00927	9.61502	9.54222	9.62661	9.72614	9.69083	9.64586	9.76964	9.54489	9.56474	9.81632	9.93045	9.79239
Vmn1r222	0.0525464	0.42269	24	18	0.114001	4.90915	0.107702	0.0219391	4.88572	4.72143	4.88317	4.83643	4.7835	5.08761	4.79739	4.69196	4.93276	4.98067	5.32292	4.98623
Chd4	0.0525464	0.42269	24	18	0.078325	9.29046	0.120537	0.0129743	9.37006	9.18417	9.24585	9.22665	9.57442	9.29458	9.27518	9.16837	9.14615	9.40772	9.29718	9.2952
Cdc42bpg	0.0525464	0.42269	24	18	0.069667	9.13459	0.104643	0.0114557	9.03653	9.10855	9.07824	9.08022	9.27733	9.13496	9.23306	8.93238	9.08212	9.09542	9.3755	9.18074
Olfr203	0.0525464	0.42269	24	18	0.0586177	9.97431	0.10882	0.01091	10.1275	9.88996	9.91108	10.0173	10.0171	9.9801	9.97477	9.79617	9.93642	9.84875	10.1329	10.0597
Skap1	0.0525464	0.42269	24	16	0.681463	3.71149	0.596976	0.160845	2.90258	3.49447	3.12816	3.1474	4.39266	3.94818	3.00854	3.06641	3.78598	5.03182	5.12633	3.50537
Ptrh2	0.0525464	0.42269	24	16	0.674683	5.58211	0.342949	0.0614372	4.41512	4.62005	5.52714	5.87151	5.06655	6.34301	5.3998	5.48848	5.55316	6.52711	6.54372	5.62973
Cflar	0.0525464	0.42269	24	16	0.63535	6.448	0.556352	0.0862828	5.95979	5.88975	6.26391	7.66335	6.5467	6.8629	5.87481	5.77835	6.30828	6.93291	6.26973	7.02549
Polr3h	0.0525464	0.42269	24	16	0.597972	3.4033	0.427082	0.125491	2.91833	2.86579	2.92223	3.79992	3.3251	3.59834	2.9514	3.15252	3.16337	3.78803	4.33555	4.01898
Atxn1	0.0525464	0.42269	24	16	0.589545	5.47426	0.539683	0.0985857	4.66945	5.06002	5.42298	5.80806	6.06672	5.38826	4.90663	5.05374	5.19992	5.51187	6.31466	6.28877
Kcnq3	0.0525464	0.42269	24	16	0.519751	8.43873	0.534604	0.0633512	8.26587	8.04198	7.80489	8.98979	8.97664	8.35193	8.28581	8.09849	7.87309	9.20885	8.93553	8.43194
Eps15	0.0525464	0.42269	24	16	0.430748	3.2869	0.414251	0.126031	2.95956	3.04786	2.74606	3.72971	3.37581	3.67897	2.88909	3.052	3.12205	3.51386	4.13573	3.19211
Cadm2	0.0525464	0.42269	24	16	0.405995	6.19915	0.354048	0.0571124	6.1829	5.77716	5.6692	6.40854	6.51513	6.23803	5.70778	5.84877	6.22861	6.68046	6.37433	6.75884
Scgb1c1	0.0525464	0.42269	24	16	0.403218	3.36973	0.460139	0.136551	3.33319	2.9515	3.53606	3.48533	3.64493	4.11923	2.78931	2.98819	2.88516	3.71789	3.5455	3.44051
Hbb-y	0.0525464	0.42269	24	16	0.390747	4.36253	0.321142	0.0736138	4.0826	3.75562	4.22951	4.55647	3.99819	5.05402	4.14314	4.02086	4.23225	4.76175	5.00731	4.50864
Wapl	0.0525464	0.42269	24	16	0.382995	4.31188	0.281977	0.0653953	4.14647	3.87849	4.09701	4.8741	4.25863	4.13711	3.94908	4.02342	4.25389	4.69877	4.60283	4.82273
Ltv1	0.0525464	0.42269	24	16	0.376819	4.25524	0.463346	0.108888	4.0746	3.94586	3.35229	4.29832	4.89837	4.12537	3.80075	3.65879	4.36313	6.12058	4.29062	4.13418
Tie1	0.0525464	0.42269	24	16	0.375162	4.65845	0.370504	0.0795336	4.47131	4.51736	4.41638	4.78797	4.82379	4.73536	4.20265	4.59385	4.05406	5.15848	5.51756	4.62264
Vmn1r45	0.0525464	0.42269	24	16	0.361405	3.55862	0.431003	0.121115	3.53879	3.40732	3.55553	4.04348	3.8051	3.3297	3.04728	2.90292	3.30303	3.73358	4.05631	3.98043
Fancd2os	0.0525464	0.42269	24	16	0.328775	4.9032	0.236243	0.0481813	4.51368	4.39561	4.81923	4.93153	4.98619	5.18228	4.56249	5.00735	4.72957	5.24121	5.38393	5.08526
Puf60	0.0525464	0.42269	24	16	0.324651	3.62782	0.300004	0.0826954	3.112	3.22551	3.6336	3.21525	3.89195	3.82836	3.47475	3.10486	3.76392	4.59743	4.1826	3.50359
Ubl7	0.0525464	0.42269	24	16	0.298762	4.30179	0.23203	0.0539381	4.19218	3.85463	4.14134	4.5162	4.21678	4.32985	4.08167	4.12537	4.1057	4.81415	4.61658	4.627
Proc	0.0525464	0.42269	24	16	0.292493	6.03347	0.24947	0.0413478	6.06383	5.68952	5.79151	6.29703	6.26653	6.05976	5.97505	5.74662	5.81262	6.61144	5.84109	6.24665
Ccl19	0.0525464	0.42269	24	16	0.273432	3.98075	0.221522	0.0556484	3.76354	3.69643	3.70797	4.24588	4.07846	3.85617	3.78374	3.84294	3.83575	4.63065	4.18762	4.13979
Ddb1	0.0525464	0.42269	24	16	0.262537	3.65746	0.263575	0.0720651	3.58745	3.1174	3.76315	3.64744	3.73294	3.97167	3.19738	3.5542	3.45477	4.35942	3.81044	3.69328
Pkhd1l1	0.0525464	0.42269	24	16	0.257389	3.23472	0.248067	0.0766887	2.93274	2.967	3.07909	3.29176	3.2366	3.32582	2.99047	3.07269	3.05103	3.52837	3.91462	3.42645
[truncated: 17,522 more rows]
