# Supplementary material for: Time‐of‐day control of mitochondria regulates NLRP3 inflammasome activation in macrophages
Source: FASEB J. 2024 Dec 17;38(24):e70235. doi: 10.1096/fj.202400508RR (PMC11669068; doi:10.1096/fj.202400508RR)
Supplement: Supplementary file 3 — Dataset S2. [file FSB2-38-e70235-s002.xlsx]

## Sheet: Lumicycler Data
Fig. 1A							Fig. 2A					Data corresponding to Fig. 1A
													Period (hours)	Phase (hours)	Amplitude	% variance
Time	CT0		CT12				Hours post synchronization	SS				CT0	24	18.18	5.63	84.5
0	38.874	22.632	1.639	-0.953			16.0001	-74.19	-17.941	-75.489			23.6	17.92	6.87	85.9
0.08328	37.856	61.606	1.731	7.393			16.0834	-73.535	-18.416	-73.754		CT12	23.8	5.67	4.81	82
0.16656	17.956	41.705	-2.595	-4.345			16.1666	-74.257	-19.259	-75.282			23.4	6.13	7.35	76.1
0.25008	7.783	30.229	-5.257	-2.455			16.2502	-74.836	-18.053	-77.298		meanCT0	23.8	18.05	6.25	85.2
0.33336	0.718	23.171	-8.944	-5.849			16.3334	-77.318	-16.962	-75.828		meanCT12	23.6	5.9	6.08	79.05
0.41664	4.027	15.05	-7.743	-6.96			16.4167	-74.113	-15.921	-76.949
0.49992	-2.419	12.307	-8.912	-8.505			16.5	-74.783	-16.074	-77.211		Data corresponding to Fig. 2A
0.58344	-2.714	12.718	-7.879	-4.954			16.5833	-75.981	-15.875	-76.36			Period (hours)	Phase (hours)	Amplitude	% variance
0.66672	-8.58	8.422	-7.22	-8.584			16.6668	-74.353	-16.665	-74.742		SS1	23.9	28.5833	178	92
0.75	-10.041	5.017	-9.015	-5.851			16.7501	-74.802	-17.874	-73.92		SS2	24.2	29.3333	67	82
0.83328	-10.774	4.55	-9.27	-5.66			16.8334	-74.705	-19.45	-75.521		SS3	23.7	27.9168	175	98
0.91656	-13.207	6.39	-8.12	-8.692			16.9166	-75.311	-18.573	-75.461		Mean	23.9333	28.6111	140	90.6667
1.00008	-10.321	-3.644	-7.852	-7.027			17.0002	-74.226	-20.062	-75.755
1.08336	-16.264	-0.4	-8.378	-5.154			17.0834	-75.367	-17.523	-74.294
1.16664	-16.938	-1.808	-10.936	-6.727			17.1667	-74.598	-17.372	-71.977
1.24992	-17.431	-4.646	-8.941	-8.533			17.25	-75.798	-19.16	-76.118
1.33344	-20.314	-4.989	-6.213	-6.79			17.3333	-74.429	-19.015	-74.638
1.41672	-18.832	-5.159	-8.415	-7.055			17.4168	-74.934	-18.203	-77.319
1.5	-23.127	-5.01	-8.534	-8.04			17.5001	-75.062	-19.423	-74.301
1.58328	-21.307	-6.579	-8.657	-9.096			17.5834	-76.04	-17.907	-71.727
1.66656	-22.169	-4.76	-9.026	-8.603			17.6666	-73.909	-18.043	-75.195
1.75008	-21.32	-6.666	-8.879	-7.115			17.7502	-75.881	-21.225	-75.078
1.83336	-25.79	-7.881	-6.786	-6.495			17.8334	-73.692	-20.75	-73.059
1.91664	-23.511	-11.5	-6.514	-5.159			17.9167	-73.469	-19.657	-72.946
1.99992	-23.595	-8.51	-5.511	-2.885			18	-75.911	-19.786	-70.552
2.08344	-23.271	-12.544	-4.788	-4.835			18.0833	-73.306	-21.71	-72.375
2.16672	-24.876	-11.477	-7.404	-5.137			18.1668	-73.863	-22.331	-71.921
2.25	-25.868	-11.896	-3.427	-3.225			18.2501	-72.115	-23.461	-71.62
2.33328	-25.547	-12.308	-3.073	-4.942			18.3334	-72.484	-20.726	-69.696
2.41656	-26.965	-13.434	-3.624	-1.763			18.4166	-72.938	-19.783	-70.694
2.50008	-27.218	-13.843	-3.813	-1.452			18.5002	-71.809	-20.794	-69.971
2.58336	-26.873	-12.299	-1.221	-4.58			18.5834	-72.547	-20.781	-68.141
2.66664	-27.264	-13.458	-1.609	0.847			18.6667	-67.73	-22.717	-69.971
2.74992	-28.245	-15.323	-0.926	-2.623			18.75	-71.13	-24.137	-67.731
2.83344	-29.702	-17.345	-1.918	1.758			18.8333	-71.734	-22.984	-65.263
2.91672	-31.636	-15.233	-1.311	0.014			18.9168	-68.971	-21.397	-66.158
3	-29.125	-17.271	2.6	1.456			19.0001	-68.94	-26.658	-64.709
3.08328	-30.197	-16.288	1.357	3.284			19.0834	-69.74	-25.055	-66.2
3.16656	-28.257	-17.67	1.126	5.119			19.1666	-69.084	-17.907	-65.056
3.25008	-30.127	-17.579	0.431	3.054			19.2502	-66.582	-21.924	-65.2
3.33336	-25.155	-16.462	-1.008	3.144			19.3334	-67.403	-21.848	-68.004
3.41664	-29.8	-17.622	2.408	5.549			19.4167	-67.569	-19.893	-63.653
3.49992	-28.201	-17.456	1.33	5.297			19.5	-68.283	-25.463	-60.792
3.58344	-28.951	-18.548	4.995	6.21			19.5833	-63.48	-22.35	-61.748
3.66672	-30.651	-18.392	4.779	4.417			19.6668	-66.355	-24.863	-61.375
3.75	-29.174	-16.141	3.387	5.784			19.7501	-62.848	-23.474	-60.585
3.83328	-31.003	-21.074	7.999	5.595			19.8334	-61.64	-24.489	-58.819
3.91656	-29.639	-19.726	7.828	6.609			19.9166	-61.711	-25.005	-57.703
4.00008	-30.322	-20.493	6.683	7.334			20.0002	-59.176	-23.248	-58.072
4.08336	-30.438	-19.558	4.704	6.941			20.0834	-57.763	-25.833	-53.129
4.16664	-29.747	-19.989	7.122	8.178			20.1667	-59.455	-23.159	-54.64
4.24992	-28.609	-19.676	4.632	2.518			20.25	-58.869	-23.673	-53.907
4.33344	-31.113	-21.541	6.27	9.364			20.3333	-59.153	-20.269	-51.54
4.41672	-28.942	-22.674	9.212	9.033			20.4168	-56.936	-21.979	-53.52
4.5	-29.633	-21.467	7.446	8.13			20.5001	-52.53	-22.418	-50.167
4.58328	-30.068	-19.823	8.396	10.149			20.5834	-52.956	-23.881	-47.577
4.66656	-28.136	-20.644	8.004	8.984			20.6666	-53.196	-19.871	-45.722
4.75008	-29.037	-22.003	7.207	12.027			20.7502	-49.904	-24.362	-45.615
4.83336	-29.435	-19.968	7.8	12.348			20.8334	-54.079	-21.926	-45.757
4.91664	-29.424	-20.234	6.908	10.453			20.9167	-51.309	-19.105	-41.121
4.99992	-28.787	-18.43	8.614	9.113			21	-48.076	-21.143	-41.265
5.08344	-29.723	-19.827	10.358	14.427			21.0833	-46.785	-21.523	-39.957
5.16672	-30.142	-22.116	11.253	12.234			21.1668	-40.728	-19.127	-41.454
5.25	-28.75	-22.036	9.251	10.3			21.2501	-42.929	-17.548	-36.718
5.33328	-27.686	-20.328	9.055	13.448			21.3334	-44.076	-19.898	-35.23
5.41656	-27.804	-19.095	10.246	14.184			21.4166	-37.304	-20.767	-32.592
5.50008	-26.754	-21.198	10.243	12.717			21.5002	-35.104	-21.483	-31.445
5.58336	-28.436	-22.692	11.554	11.923			21.5834	-38.596	-20.751	-29.802
5.66664	-27.745	-20.5	12.316	12.628			21.6667	-34.788	-17.724	-29.081
5.74992	-28.322	-20.745	11.509	12.102			21.75	-36.089	-13.556	-30.096
5.83344	-27.605	-21.314	11.829	13.748			21.8333	-33.942	-16.457	-26.695
5.91672	-24.947	-22.748	13.914	13.438			21.9168	-31.786	-17.672	-21.788
6	-28.264	-20.028	12.883	10.329			22.0001	-29.056	-14.114	-21.135
6.08328	-25.739	-19.238	11.413	15.262			22.0834	-25.57	-18.445	-20.029
6.16656	-27.179	-17.947	9.84	14.039			22.1666	-29.984	-11.299	-18.842
6.25008	-25.741	-22.177	12.582	11.807			22.2502	-23.052	-11.188	-15.971
6.33336	-25.044	-20.438	9.889	14.093			22.3334	-23.586	-11.393	-15.238
6.41664	-24.794	-23.168	13.968	12.436			22.4167	-17.35	-16.591	-10.266
6.49992	-26.777	-20.619	12.561	12.921			22.5	-21.398	-12.323	-13.208
6.58344	-26.605	-20.468	9.608	12.941			22.5833	-16.077	-13.887	-7.325
6.66672	-26.215	-21.579	11.61	12.434			22.6668	-13.936	-11.111	-2.512
6.75	-27.262	-18.827	10.58	11.542			22.7501	-11.604	-10.745	-1.202
6.83328	-24.832	-20.102	10.59	16.226			22.8334	-12.276	-7.75	1.252
6.91656	-24.568	-20.249	13.074	11.522			22.9166	-9.878	-12.47	-2.632
7.00008	-24.556	-20.423	11.357	13.654			23.0002	-2.364	-9.069	2.261
7.08336	-25.206	-18.64	11.511	13.859			23.0834	-1.947	-11.289	3.109
7.16664	-24.21	-22.418	13.374	13.856			23.1667	-1.521	-6.069	3.525
7.24992	-25.201	-21.357	7.627	13.381			23.25	3.566	-4.358	5.304
7.33344	-23.982	-20.128	9.933	15.079			23.3333	5.515	-4.104	14.242
7.41672	-21.887	-18.592	11.648	12.793			23.4168	6.539	-4.71	12.353
7.5	-24.538	-19.522	10.881	13.385			23.5001	11.44	-6.445	16.537
7.58328	-24.882	-19.875	10.572	12.702			23.5834	11.623	0.499	15.752
7.66656	-21.604	-16.922	9.854	13.449			23.6666	12.627	-2.368	19.56
7.75008	-23.825	-19.35	12.161	12.097			23.7502	13.448	-0.652	16.276
7.83336	-22.331	-19.337	8.881	10.862			23.8334	13.895	6.855	18.918
7.91664	-20.259	-17.718	7.131	11.585			23.9167	19.846	0.961	24.221
7.99992	-23.818	-17.736	9.407	8.668			24	22.044	3.378	29.792
8.08344	-23.649	-16.958	8.949	12.107			24.0833	23.254	2.361	29.287
8.16672	-21.663	-17.173	8.677	10.242			24.1668	21.809	4.866	33.832
8.25	-20.088	-17.881	8.098	10.483			24.2501	31.643	5.502	34.449
8.33328	-21.101	-17.778	8.032	8.236			24.3334	27.421	4.723	37.838
8.41656	-20.134	-18.433	8.383	9.596			24.4166	27.811	11.345	36.741
8.50008	-18.692	-17.267	9.172	9.975			24.5002	35.486	11.559	39.682
8.58336	-19.986	-17.418	7.537	10.738			24.5834	40.158	10.294	44.152
8.66664	-20.515	-14.403	6.644	9.214			24.6667	40.534	10.36	43.198
8.74992	-19.944	-18.405	6.579	8.116			24.75	44.669	13.591	49.166
8.83344	-18.506	-17.795	5.79	9.264			24.8333	41.794	15.232	49.568
8.91672	-18.666	-17.256	7.189	11.002			24.9168	49.001	16.051	51.821
9	-17.698	-14.938	10.592	10.501			25.0001	50.776	17.606	54.339
9.08328	-16.659	-16	8.094	7.661			25.0834	48.79	13.725	59.676
9.16656	-17.968	-15.549	5.704	9.353			25.1666	50.274	17.558	62.031
9.25008	-18.718	-12.237	7.311	9.861			25.2502	50.78	12.743	60.007
9.33336	-15.758	-14.207	7.14	8.324			25.3334	59.512	16.642	59.087
9.41664	-15.449	-15.096	5.268	6.407			25.4167	56.692	18.921	64.922
9.49992	-15.345	-12.498	5.629	6.623			25.5	58.485	21.864	62.4
9.58344	-15.834	-12.344	2.723	7.678			25.5833	63.612	21.59	68.99
9.66672	-14.929	-13.577	4.547	5.594			25.6668	61.364	20.104	69.305
9.75	-14.897	-12.437	5.423	5			25.7501	63.526	21.252	69.326
9.83328	-13.613	-12.016	4.685	2.708			25.8334	65.902	23.088	78.983
9.91656	-13.636	-12.336	5.892	6.214			25.9166	72.301	21.606	71.554
10.0001	-14.394	-12.607	2.239	1.188			26.0002	72.882	28.937	75.977
10.0834	-13.288	-12.377	3.83	7.164			26.0834	67.243	25.433	82.372
10.1666	-13.611	-10.826	5.004	6.539			26.1667	77.817	28.501	78.317
10.2499	-13.703	-11.977	4.98	2.828			26.25	77.241	32.763	80.742
10.3334	-13.216	-10.017	3.87	4.626			26.3333	76.79	26.848	84.309
10.4167	-14.107	-12.095	1.673	5.894			26.4168	79.487	30.055	87.04
10.5	-10.849	-10.258	3.324	4.808			26.5001	83.081	29.928	86.244
10.5833	-13.308	-10.845	4.433	4.533			26.5834	82.495	31	84.557
10.6666	-10.903	-9.758	1.501	3.895			26.6666	82.677	32.499	85.964
10.7501	-11.145	-11.379	3.66	2.333			26.7502	84.92	29.886	86.027
10.8334	-10.278	-9.541	1.031	4.441			26.8334	86.375	32.18	86.61
10.9166	-11.402	-6.78	2.283	2.002			26.9167	88.043	36.603	89.874
10.9999	-10.897	-11.092	2.717	3.217			27	90.324	34.091	90.176
11.0834	-8.845	-8.577	0.97	4.174			27.0833	88.43	33.024	92.658
11.1667	-8.268	-6.857	2.943	0.88			27.1668	90.984	39.181	95.769
11.25	-10.322	-7.547	1.985	2.49			27.2501	92.387	31.504	96.972
11.3333	-5.986	-5.451	1.89	3.258			27.3334	95.123	36.079	96.174
11.4166	-5.569	-5.704	-0.247	-0.819			27.4166	92.813	35.762	100.486
11.5001	-5.085	-6.389	3.029	3.016			27.5002	96.274	36.846	91.218
11.5834	-6.362	-6.508	0.448	2.056			27.5834	97.08	39.567	97.478
11.6666	-6.045	-6.144	0.825	-0.658			27.6667	94.898	42.971	101.01
11.7499	-5.697	-4.283	1.505	0.229			27.75	95.877	36.537	102.184
11.8334	-2.509	-6.112	2.17	-0.352			27.8333	96.025	38.942	105.49
11.9167	-2.539	-4.074	-1.113	1.807			27.9168	105.008	37.795	99.659
12	-5.524	-0.633	-2.242	0.229			28.0001	98.927	40.822	103.253
12.0833	-2.018	-3.464	-1.247	0.471			28.0834	102.424	35.917	98.04
12.1666	-4.809	-5.448	-0.245	-0.295			28.1666	96.989	46.012	103.31
12.2501	-3.179	-4.72	0.201	-2.135			28.2502	96.997	39.543	103.475
12.3334	-3.901	-1.928	0.086	-1.487			28.3334	103.639	41.261	99.146
12.4166	-1.812	-0.929	-1.085	-0.177			28.4167	103.542	42.18	102.416
12.4999	-2.363	-1.887	0.724	-1.252			28.5	103.317	41.629	99.526
12.5834	-1.394	-3.703	1.002	-1.106			28.5833	102.702	39.35	103.986
12.6667	-0.034	1.015	-3.206	-1.408			28.6668	99.706	39.977	98.974
12.75	-0.651	-1.419	-3.402	-1.426			28.7501	106.024	44.6	101.939
12.8333	-0.059	2.914	-2.299	-0.994			28.8334	103.934	40.505	100.42
12.9166	-1.338	2.275	-4.069	-0.272			28.9166	100.29	45.903	100.898
13.0001	0.379	0.511	-2.613	-3.479			29.0002	101.307	40.272	93.27
13.0834	1.488	1.207	-1.302	-2.441			29.0834	104.515	40.736	101.401
13.1666	2.802	-0.344	-4.334	0.284			29.1667	100.973	42.544	96.869
13.2499	0.402	1.004	-2.132	-2.583			29.25	100.69	41.268	101.287
13.3334	0.33	2.307	-1.842	-0.548			29.3333	101.373	42.519	102.411
13.4167	-1.955	4.18	-3.15	-3.95			29.4168	95.219	41.438	99.076
13.5	0.434	2.179	-2.827	-4.33			29.5001	100.839	39.938	98.575
13.5833	1.112	0.226	-1.5	-3.929			29.5834	102.622	39.617	100.33
13.6666	-0.408	0.716	-2.835	-3.599			29.6666	101.912	38.172	91.914
13.7501	0.216	4.096	-3.567	-4.182			29.7502	97.845	43.944	89.445
13.8334	2.448	1.164	-3.871	-4.654			29.8334	98.161	30.095	98.565
13.9166	1.047	3.832	-3.066	-3.518			29.9167	100.008	29.034	87.79
13.9999	2.193	1.715	-4.67	-5.861			30	97.773	31.839	89.583
14.0834	3.126	1.547	-3.713	-6.356			30.0833	97.882	40.718	89.476
14.1667	2.287	4.487	-6.725	-6.963			30.1668	93.317	33.695	87.352
14.25	2.726	1.038	-5.535	-3.958			30.2501	93.295	29.263	88.246
14.3333	2.417	4.261	-4.073	-3.947			30.3334	90.599	33.199	92.362
14.4166	3.18	0.905	-6.713	-3.039			30.4166	93.052	29.998	82.767
14.5001	3.323	4.734	-3.926	-5.52			30.5002	87.709	32.845	85.131
14.5834	3.473	3.857	-3.892	-5.673			30.5834	98.182	26.983	84.769
14.6666	1.961	7.001	-7.477	-6.878			30.6667	88.847	36.335	86.196
14.7499	1.605	1.643	-6.224	-5.359			30.75	80.567	31.951	83.423
14.8334	4.69	5.027	-6.066	-6.496			30.8333	88.453	35.385	78.78
14.9167	5.692	5.822	-7.418	-5.832			30.9168	84.447	29.534	76.125
15	3.282	6.127	-6.314	-4.786			31.0001	81.323	23.993	74.798
15.0833	3.593	9.153	-3.878	-6.625			31.0834	78.946	30.677	76.053
15.1666	4.476	5.909	-5.598	-3.963			31.1666	77.75	29.075	76.956
15.2501	5.494	6.215	-7.179	-4.422			31.2502	84.938	25.971	76.479
15.3334	6.354	5.5	-4.766	-6.945			31.3334	76.16	23.031	75.027
15.4166	2.629	6.209	-6.625	-8.243			31.4167	77.957	22.043	68
15.4999	3.572	2.238	-5.448	-7.553			31.5	74.721	22.897	64.315
15.5834	3.343	4.486	-6.018	-5.985			31.5833	75.515	19.29	65.729
15.6667	5.537	7.217	-7.648	-4.855			31.6668	66.99	20.321	67.388
15.75	4.73	8.477	-7.29	-4.997			31.7501	68.778	20.868	64.632
15.8333	5.457	6.932	-4.305	-5.714			31.8334	68.527	21.51	66.392
15.9166	4.902	6.4	-6.64	-8.137			31.9166	66.572	24.433	59.548
16.0001	2.131	7.873	-5.145	-7.746			32.0002	61.496	14.19	53.511
16.0834	5.373	9.763	-6.576	-7.857			32.0834	64.587	19.656	59.191
16.1666	3.978	7.864	-8.977	-5.146			32.1667	61.747	15.96	52.54
16.2499	5.298	6.404	-4.462	-6.646			32.25	60.432	11.717	53.838
16.3334	4.637	7.484	-6.65	-7.117			32.3333	57.52	13.519	46.387
16.4167	2.217	7.703	-5.707	-7.072			32.4168	55.107	13.31	49.239
16.5	4.042	11.224	-6.841	-7.191			32.5001	55.313	14.602	46.234
16.5833	6.793	9.197	-5.259	-7.263			32.5834	49.931	12.21	42.283
16.6666	4.808	8.379	-7.131	-7.93			32.6666	48.532	11.027	41.955
16.7501	7.613	7.092	-8.167	-5.812			32.7502	44.331	8.366	35.417
16.8334	7.231	9.465	-6.51	-5.43			32.8334	45.133	12.324	35.807
16.9166	6.803	7.941	-7.542	-6.462			32.9167	42.819	7.219	37.884
16.9999	7.05	8.781	-7.74	-6.923			33	35.893	10.273	37.189
17.0834	7.789	4.977	-6.621	-6.216			33.0833	37.436	9.082	32.987
17.1667	4.923	11.842	-6.75	-7.415			33.1668	36.263	9.97	27.423
17.25	5.772	4.832	-5.985	-6.655			33.2501	42.241	6.549	27.768
17.3333	4.981	9.012	-7.258	-4.942			33.3334	35.267	5.293	24.605
17.4166	6.244	6.89	-6.816	-7.78			33.4166	28.367	5.432	27.672
17.5001	5.436	10.39	-8.12	-6.732			33.5002	29.585	3.194	31.997
17.5834	5.575	7.532	-5.483	-4.831			33.5834	31.658	4.314	18.413
17.6666	5.53	5.853	-7.858	-7.905			33.6667	23.354	1.396	19.182
17.7499	6.254	8.295	-6.265	-7.022			33.75	21.439	3.844	15.908
17.8334	5.184	11.885	-8.849	-7.33			33.8333	18.714	2.77	16.982
17.9167	4.278	7.996	-6.603	-7.349			33.9168	25.217	-1.262	13.882
18	7.512	7.892	-6.401	-7.349			34.0001	14.929	-2.827	10.208
18.0833	7.851	8.632	-5.162	-3.678			34.0834	11.822	-4.445	8.003
18.1666	6.414	10.913	-5.013	-6.618			34.1666	11.116	-2.153	6.001
18.2501	7.55	6.148	-4.129	-5.504			34.2502	11.807	-0.931	8.305
18.3334	5.591	8.684	-5.65	-6.416			34.3334	8.949	-4.249	4.912
18.4166	6.539	8.804	-4.904	-3.592			34.4167	5.113	-6.2	0.847
18.4999	6.081	10.072	-7.471	-7.583			34.5	5.855	-2.865	0
18.5834	6.547	6.771	-6.369	-6.874			34.5833	2.828	-6.619	0.487
18.6667	6.523	8.611	-6.989	-4.002			34.6668	3.177	-6.095	-1.34
18.75	4.017	7.872	-5.989	-4.853			34.7501	-1.971	-4.675	-7.072
18.8333	4.743	8.161	-5.418	-4.035			34.8334	-1.596	-8.091	-11.208
18.9166	3.72	5.555	-6.867	-5.906			34.9166	-2.148	-7.261	-9.188
19.0001	5.616	9.198	-4.934	-4.873			35.0002	-6.173	-7.476	-8.891
19.0834	3.689	8.018	-4.825	-4.623			35.0834	-5.119	-9.083	-14.774
19.1666	4.291	8.649	-4.747	-4.264			35.1667	-10.8	-9.898	-12.161
19.2499	2.114	6.404	-5.173	-5.964			35.25	-13.098	-10.278	-14.777
19.3334	7.022	7.129	-6.82	-5.178			35.3333	-13.378	-10.836	-16.474
19.4167	5.99	10.975	-6.218	-3.328			35.4168	-9.105	-9.665	-21.468
19.5	7.524	6.44	-6.329	-5.687			35.5001	-13.239	-8.92	-20.963
19.5833	5.29	4.94	-5.136	-4.155			35.5834	-19.779	-10.281	-21.615
19.6666	5.976	4.159	-5.053	-2.853			35.6666	-23.014	-9.354	-24.804
19.7501	3.066	6.68	-4.755	-5.519			35.7502	-17.571	-14.994	-25.043
19.8334	4.091	4.43	-5.789	-4.284			35.8334	-24.65	-13.812	-28.909
19.9166	2.973	6.865	-5.053	-4.218			35.9167	-16.375	-10.443	-26.582
19.9999	4.07	4.016	-2.831	-4.615			36	-26.978	-12.714	-26.282
20.0834	6.405	6.217	-4.811	-5.025			36.0833	-26.693	-10.781	-29.699
20.1667	2.95	8.896	-5.587	-3.606			36.1668	-31.293	-9.661	-33.675
20.25	5.425	6.117	-3.717	-2.528			36.2501	-29.226	-14.155	-35.795
20.3333	4.024	4.149	-4.433	-4.68			36.3334	-33.46	-9.472	-33.721
20.4166	2.178	6.524	-2.015	-4.585			36.4166	-31.831	-15.329	-36.07
20.5001	3.644	6.908	-4.036	-1.857			36.5002	-32.824	-13.755	-37.955
20.5834	3.979	5.665	-3.487	-4.056			36.5834	-32.976	-14.718	-36.85
20.6666	2.537	4.921	-2.198	-2.521			36.6667	-36.51	-18.065	-40.227
20.7499	1.199	3.626	-3.751	-4.41			36.75	-40.382	-15.438	-41.035
20.8334	2.182	2.96	-5.349	-3.474			36.8333	-40.911	-14.02	-42.899
20.9167	1.945	1.124	-2.418	-3.197			36.9168	-39.383	-18.732	-44.065
21	2.658	3.756	-5.381	-2.618			37.0001	-36.725	-16.63	-43.84
21.0833	3.457	0.067	-3.288	-3.788			37.0834	-43.298	-18.369	-46.839
21.1666	2.516	3.58	-4.695	-1.923			37.1666	-40.498	-18.119	-43.709
21.2501	0.072	4.696	-2.575	-2.795			37.2502	-44.372	-20.937	-47.215
21.3334	-0.017	5.597	-1.763	-1.738			37.3334	-46.933	-17.452	-48.58
21.4166	1.987	2.687	-1.552	-3.318			37.4167	-44.896	-17.645	-51.671
21.4999	3.214	2.841	-5.431	-1.605			37.5	-47.807	-14.245	-51.177
21.5834	0.816	2.2	-3.251	-1.905			37.5833	-46.267	-17.954	-47.808
21.6667	2.194	4.027	-2.568	-2.06			37.6668	-49.596	-19.684	-50.72
21.75	-0.325	0.276	-2.391	-1.707			37.7501	-48.543	-17.16	-55.875
21.8333	2.044	0.738	-1.63	-1.332			37.8334	-51.278	-19.298	-55.049
21.9166	-0.994	3.321	-2.748	-3.365			37.9166	-50.063	-20.399	-52.806
22.0001	-0.15	1.828	-1.415	-3.749			38.0002	-53.037	-19.649	-54.321
22.0834	0.751	-1.876	-3.544	-2.468			38.0834	-56.441	-20.614	-57.548
22.1666	1.13	1.039	-2.104	-2.226			38.1667	-56.072	-18.203	-56.614
22.2499	1.697	-0.688	-2.919	-1.85			38.25	-54.859	-19.003	-60.604
22.3334	1.281	0.266	-2.127	-0.393			38.3333	-55.648	-20.94	-56.638
22.4167	0.507	-1.287	-1.818	-0.889			38.4168	-59.014	-17.009	-55.631
22.5	-1.294	-0.987	-3.785	-0.316			38.5001	-57.039	-21.46	-57.53
22.5833	-0.079	0.607	-1.941	-0.332			38.5834	-52.849	-19.755	-58.976
22.6666	-1.281	-2.129	-2.447	-3.594			38.6666	-56.615	-18.267	-57.772
22.7501	-2.68	2.633	-2.107	-0.925			38.7502	-57.262	-20.002	-60.542
22.8334	-0.582	-0.929	-1.285	-0.192			38.8334	-57.336	-17.503	-59.038
22.9166	-2.994	-0.049	-2.565	-0.266			38.9167	-58.997	-20.5	-60.422
22.9999	-0.895	-0.987	-2.528	-0.848			39	-60.685	-18.51	-60.372
23.0834	-0.853	-1.504	-1.459	-0.336			39.0833	-61.873	-19.582	-61.083
23.1667	-2.985	-2.376	-2.508	-0.179			39.1668	-58.281	-19.862	-62.336
23.25	-3.45	-3.71	-1.962	-0.295			39.2501	-59.279	-22.666	-63.651
23.3333	-0.287	-1.917	-1.196	0.257			39.3334	-60.479	-23.687	-61.718
23.4166	-3.26	-3.824	-2.406	-0.979			39.4166	-63.506	-21.782	-65.918
23.5001	-3.254	-3.191	-0.759	1.591			39.5002	-60.254	-20.581	-63.32
23.5834	-1.589	-1.293	-1.684	0.229			39.5834	-63.558	-19.151	-65.097
23.6666	-5.432	-1.914	-2.426	-0.349			39.6667	-60.643	-18.811	-63.886
23.7499	-0.763	-2.879	-1.153	-0.797			39.75	-60.358	-21.759	-61.89
23.8334	-1.044	-1.627	1.616	0.47			39.8333	-63.626	-18.919	-64.422
23.9167	-2.123	-3.421	-1.345	-2.411			39.9168	-64.186	-20.604	-63.785
							40.0001	-62.231	-19.35	-64.546
							40.0834	-62.62	-18.403	-64.071
							40.1666	-60.944	-21.135	-65.168
							40.2502	-64.267	-21.386	-65.492
							40.3334	-64.06	-20.056	-66.81
							40.4167	-66.166	-22.243	-68.145
							40.5	-60.73	-20.558	-64.146
							40.5833	-63.743	-17.922	-65.777
							40.6668	-62.401	-18.424	-65.057
							40.7501	-62.547	-21.261	-68.863
							40.8334	-63.816	-21.312	-62.655
							40.9166	-65.314	-20.223	-63.735
							41.0002	-63.578	-18.226	-65.827
							41.0834	-64.029	-21.239	-60.61
							41.1667	-63.189	-20.954	-64.065
							41.25	-60.785	-22.118	-63.996
							41.3333	-64.047	-19.751	-63.25
							41.4168	-60.581	-18.655	-64.073
							41.5001	-61.685	-20.257	-62.266
							41.5834	-62.498	-18.774	-66.194
							41.6666	-57.976	-19.801	-63.126
							41.7502	-65.369	-17.133	-61.149
							41.8334	-62.009	-22.311	-62.62
							41.9167	-60.093	-20.845	-61.826
							42	-59.353	-17.404	-61.35
							42.0833	-58.129	-17.628	-60.201
							42.1668	-58.78	-17.271	-61.456
							42.2501	-60.66	-20.221	-62.698
							42.3334	-59.37	-22.243	-58.452
							42.4166	-57.78	-16.499	-58.548
							42.5002	-58.268	-17.595	-58.665
							42.5834	-55.969	-18.271	-59.227
							42.6667	-58.98	-19.455	-57.055
							42.75	-59.587	-18.554	-55.114
							42.8333	-53.323	-16.945	-59.504
							42.9168	-55.933	-20.226	-54.905
							43.0001	-57.516	-17.954	-53.606
							43.0834	-53.302	-16.563	-52.956
							43.1666	-54.149	-19.592	-54.013
							43.2502	-54.351	-19.059	-54.926
							43.3334	-53.105	-17.8	-50.992
							43.4167	-53.086	-17.945	-51.926
							43.5	-50.203	-19.705	-51.941
							43.5833	-52.863	-16.706	-48.317
							43.6668	-54.404	-19.181	-50.996
							43.7501	-51.582	-19.455	-48.666
							43.8334	-46.028	-16.399	-48.705
							43.9166	-46.599	-15.277	-49.283
							44.0002	-47.891	-16.005	-47.041
							44.0834	-46.672	-18.696	-45.723
							44.1667	-44.44	-15.266	-45.754
							44.25	-43.543	-20.243	-43.875
							44.3333	-45.674	-19.437	-42.777
							44.4168	-43.113	-18.514	-45.504
							44.5001	-41.879	-13.171	-44.367
							44.5834	-38.121	-12.353	-44.6
							44.6666	-41.007	-15.347	-44.187
							44.7502	-39.806	-15.769	-38.451
							44.8334	-40.333	-15.775	-39.486
							44.9167	-38.231	-14.329	-38.576
							45	-38.59	-12.915	-38.346
							45.0833	-37.53	-18.017	-36.431
							45.1668	-38.667	-14.265	-37.199
							45.2501	-36.604	-15.932	-34.171
							45.3334	-31.836	-14.382	-32.956
							45.4166	-34.344	-13.319	-29.388
							45.5002	-31.274	-12.713	-34.104
							45.5834	-28.486	-9.893	-29.738
							45.6667	-32.437	-10.297	-30.898
							45.75	-28.871	-14.506	-31.181
							45.8333	-26.797	-13.787	-29.122
							45.9168	-25.265	-18.107	-26.529
							46.0001	-28.88	-11.405	-24.637
							46.0834	-24.408	-9.905	-21.707
							46.1666	-22.58	-11.529	-26.317
							46.2502	-24.322	-10.411	-22.469
							46.3334	-23.596	-9.871	-20.377
							46.4167	-22.968	-8.095	-20.504
							46.5	-19.77	-7.079	-18.844
							46.5833	-20.878	-6.06	-16.344
							46.6668	-19.938	-8.596	-15.028
							46.7501	-15.992	-5.636	-14.346
							46.8334	-16.3	-6.203	-15.062
							46.9166	-15.349	-5.106	-14.956
							47.0002	-13.101	-3.983	-9.869
							47.0834	-13.409	-5.664	-8.624
							47.1667	-10.148	-6.937	-5.819
							47.25	-8.506	-1.922	-6.297
							47.3333	-9.779	-6.715	-3.256
							47.4168	-10.447	-0.206	-5.901
							47.5001	-6.298	-3.56	-6.269
							47.5834	-6.409	-5.584	-1.169
							47.6666	-1.082	-0.059	3.03
							47.7502	0.509	-1.921	0.643
							47.8334	-4.48	-3.452	1.317
							47.9167	-1.235	-0.044	1.957
							48	-2.907	-0.564	3.76
							48.0833	3.548	-2.431	3.88
							48.1668	3.376	1.739	8.698
							48.2501	3.015	1.134	7.266
							48.3334	7.466	4.133	10.786
							48.4166	6.479	0.336	10.406
							48.5002	7.272	-0.87	7.446
							48.5834	4.434	3.541	13.592
							48.6667	13.688	3.803	15.882
							48.75	14.064	5.691	19.531
							48.8333	16.327	5.724	19.347
							48.9168	14.173	3.835	17.751
							49.0001	16.016	9.249	19.224
							49.0834	17.095	8.404	19.169
							49.1666	18.506	9.472	22.247
							49.2502	16.676	9.084	23.884
							49.3334	19.137	10.162	26.53
							49.4167	18.662	8.341	20.274
							49.5	22.129	9.192	27.452
							49.5833	21.886	8.837	22.953
							49.6668	24.58	9.588	25.535
							49.7501	20.464	14.427	27.125
							49.8334	25.464	11.815	29.776
							49.9166	27.667	13.681	33.15
							50.0002	21.857	14.651	31.147
							50.0834	29.966	15.745	32.953
							50.1667	31.466	16.111	34.395
							50.25	30.557	11.256	37.901
							50.3333	34.865	14.944	34.682
							50.4168	37.294	11.551	40.636
							50.5001	32.243	15.99	36.215
							50.5834	31.832	16.604	40.578
							50.6666	35.55	13.409	38.688
							50.7502	38.689	18.591	40.976
							50.8334	32.558	13.374	42.992
							50.9167	36.12	15.492	36.954
							51	40.121	15.378	41.038
							51.0833	43.643	17.955	44.255
							51.1668	39.835	20.852	46.653
							51.2501	42.353	22.223	47.768
							51.3334	40.879	18.897	47.909
							51.4166	42.514	18.476	47.896
							51.5002	35.586	23.694	47.163
							51.5834	44.033	17.969	48.726
							51.6667	49.178	22.006	50.365
							51.75	42.86	23.44	54.564
							51.8333	49.227	21.04	50.745
							51.9168	45.668	23.727	50.089
							52.0001	47.12	25.503	51.496
							52.0834	48.566	25.161	50.174
							52.1666	50.194	25.989	56.474
							52.2502	53.421	23.943	52.966
							52.3334	46.163	18.097	54.264
							52.4167	47.464	22.929	50.076
							52.5	45.638	25.067	53.915
							52.5833	42.772	20.766	57.998
							52.6668	49.059	21.864	52.287
							52.7501	51.866	21.824	55.479
							52.8334	53.662	25.23	55.482
							52.9166	49.318	22.702	58.131
							53.0002	53.752	24.093	56.553
							53.0834	50.55	22.666	53.618
							53.1667	51.175	21.026	53.475
							53.25	49.505	28.849	55.748
							53.3333	48.94	19.593	56.629
							53.4168	52.604	21.06	56.478
							53.5001	51.623	22.389	59.126
							53.5834	53.994	25.02	56.93
							53.6666	56.957	21.963	56.062
							53.7502	50.061	18.836	56.057
							53.8334	49.649	26.092	50.593
							53.9167	54.638	26.478	53.975
							54	50.778	22.435	53.114
							54.0833	51.946	19.981	51.39
							54.1668	46.193	27.853	54.611
							54.2501	50.645	24.561	51.543
							54.3334	51.912	23.06	53.607
							54.4166	47.323	25.431	49.788
							54.5002	50.774	26.912	55.618
							54.5834	47.873	19.867	53.515
							54.6667	43.087	21	50.724
							54.75	51.669	21.998	54.747
							54.8333	43.576	23.84	53.362
							54.9168	49.711	24.124	46.722
							55.0001	45.066	21.677	51.385
							55.0834	49.144	19.557	52.71
							55.1666	44.751	18.998	50.04
							55.2502	38.329	17.501	46.376
							55.3334	47.373	21.895	49.628
							55.4167	47.584	15.796	44.742
							55.5	46.837	18.54	47.808
							55.5833	42.05	15.942	47.206
							55.6668	42.97	18.376	48.537
							55.7501	38.266	14.502	45.316
							55.8334	37.901	13.046	44.207
							55.9166	41.231	15.738	44.884
							56.0002	40.416	13.677	44.955
							56.0834	36.475	17.62	40.563
							56.1667	40.406	12.029	42.107
							56.25	36.634	14.651	41.678
							56.3333	38.342	14.137	38.166
							56.4168	36.755	10.642	38.351
							56.5001	35.219	17.544	36.83
							56.5834	34.016	13.833	41.876
							56.6666	38.873	12.246	33.74
							56.7502	31.441	13.871	36.278
							56.8334	33.7	10.064	30.695
							56.9167	32.763	11.971	33.528
							57	31.21	9.593	30.813
							57.0833	26.378	10.562	26.514
							57.1668	30.721	10.267	34.636
							57.2501	29.201	6.942	28.712
							57.3334	28.667	14.724	28.412
							57.4166	25.547	6.264	31.168
							57.5002	25.968	10.349	26.055
							57.5834	24.767	6.87	26.647
							57.6667	25.461	7.877	25.293
							57.75	23.699	10.279	22.717
							57.8333	21.536	9.101	26.171
							57.9168	21.596	6.062	20.546
							58.0001	17.838	5.063	20.598
							58.0834	19.973	8.094	16.769
							58.1666	19.241	6.856	15.473
							58.2502	17.801	3.988	15.982
							58.3334	17.016	7.381	16.112
							58.4167	14.816	0.875	11.717
							58.5	17.874	7.428	11.726
							58.5833	9.694	4.664	14.484
							58.6668	15.892	0.675	8.233
							58.7501	9.967	-1.519	6.701
							58.8334	9.154	0.37	7.788
							58.9166	7.521	1.064	9.151
							59.0002	6.025	3.071	9.328
							59.0834	7.534	-1.541	1.947
							59.1667	7.834	5.089	7.707
							59.25	6.809	-1.356	4.225
							59.3333	4.877	-1.183	0.914
							59.4168	3.007	0.483	3.153
							59.5001	-0.699	0.976	2.706
							59.5834	5.044	-1.443	1.988
							59.6666	2.681	-4.357	0.365
							59.7502	0.177	-3.827	0.643
							59.8334	-2.44	-0.711	-3.947
							59.9167	-0.566	-2.294	-3.892
							60	-5.365	-8.722	-5.284
							60.0833	-2.468	0.433	-5.041
							60.1668	-3.479	-2.856	-0.759
							60.2501	-3.162	-5.01	-8.113
							60.3334	-7.164	-4.42	-8.124
							60.4166	-6.074	-5.021	-7.228
							60.5002	-8.911	-4.695	-12.25
							60.5834	-6.985	-8.342	-13.614
							60.6667	-11.308	-8.431	-9.023
							60.75	-8.28	-7.25	-13.515
							60.8333	-11.089	-8.036	-11.244
							60.9168	-10.224	-8.708	-12.871
							61.0001	-11.78	-11.054	-16.543
							61.0834	-14.248	-5.821	-18.213
							61.1666	-14.576	-13.224	-15.371
							61.2502	-13.775	-10.848	-18.07
							61.3334	-16.794	-9.156	-17.332
							61.4167	-16.295	-12.81	-20.089
							61.5	-16.968	-7.293	-16.742
							61.5833	-17.666	-7.188	-19.668
							61.6668	-16.45	-7.421	-20.579
							61.7501	-21.412	-11.428	-21.245
							61.8334	-21.797	-12.89	-22.709
							61.9166	-16.257	-11.741	-21.791
							62.0002	-23.243	-8.4	-22.398
							62.0834	-23.073	-11.648	-26.693
							62.1667	-23.715	-12.724	-26.399
							62.25	-20.621	-11.639	-24.291
							62.3333	-21.601	-11.753	-23.7
							62.4168	-24.617	-13.77	-27.66
							62.5001	-24.287	-15.485	-25.854
							62.5834	-24.094	-14.458	-28.76
							62.6666	-21.399	-14.045	-28.383
							62.7502	-27.469	-15.841	-28.737
							62.8334	-21.913	-16.612	-30.976
							62.9167	-28.499	-12.776	-28.868
							63	-25.308	-16.312	-30.682
							63.0833	-29.528	-12.365	-30.408
							63.1668	-25.593	-15.736	-32.422
							63.2501	-29.478	-11.991	-31.905
							63.3334	-24.6	-11.598	-31.244
							63.4166	-28.427	-15.12	-32.694
							63.5002	-28.709	-18.744	-32.516
							63.5834	-27.951	-13.012	-32.145
							63.6667	-28.101	-17.897	-31.119
							63.75	-31	-15.325	-33.916
							63.8333	-27.351	-12.825	-31.403
							63.9168	-30.172	-14.843	-32.458
							64.0001	-31	-10.743	-33.995

## Sheet: ELISA Data
Figure 1C	CT0														CT12
Mock	108.628	100.155	121.048	89.758	94.449	80.4792	96.0828	84.3157							231.546	187.651	149.756	157.973	151.625	155.469	176.703	160.34
LPS	116.313	114.068	158.673	97.3753	101.825	84.0694	101.264	107.33	45.3077	29.9853	37.3235	26.9853	27.1765	23.6177	181.989	183.634	157.646	208.164	179.041	159.411	188.439	154.48	67.3354	28.8382	25.1471	23.6912	35.3088	25.8088
LPS+ATP	446.568	477.841	680.177	399.114	388.414	448.716	450.781	473.113	515	477.059	599.559	325.735	763.529	427.353	805.149		320.893	409.051	1033.95	471.449	519.313	572.232	893.735	717.941	911.618	777.647	732.647	845.882
Figure 1E	CT0					CT12
CTRL	0	21.2071	7.74676	27.5831	7.13048	75.0486	36.7928	24.8415	29.0921	2.87984
LPS	1483.43	1642.12	1206.43	1330.4	1333.95	1310.57	1156.84	1193.67	1393.45	1364.41
Figure 2J	16h PS				28h PS
Mock	78.6195	64.6427	129.285	48.9188	59.4014	155.492	31.4478	24.4594
LPS	131.032	351.167	139.768	17.471	26.2065	59.4014	129.285	31.4478
LPS+ATP	358.738	428.622	347.091	177.622	810.654	1435.53	595.761	863.067
Figure 2K	16h PS				28h PS
Mock	78.6195	64.6427	129.285	48.9188	59.4014	155.492	31.4478	24.4594
LPS	131.032	351.167	139.768	17.471	26.2065	59.4014	129.285	31.4478
LPS+ATP	358.738	428.622	347.091	177.622	810.654	1435.53	595.761	863.067
Figure 4I	16h PS				28h PS
LPS	2.77778	38.8889	13.8889		95.3704	0.49074	0.39815
LPS+ATP	3524.48	1391.9	2698.8		5515.11	5333.15	5225.99
LPS+FCCP+ATP	48.642	122.716	490.054		870.733	235.216	1308.18
Figure 4K	16h PS				28h PS
Mock	0	21.2071	7.74676	27.5831	0	62.2966	16.9565	22.624
LPS	1313.88	1192.12	1882.99	1179.51	2323.5	1911.5	2422.82	1124.96
LPS+FCCP	1207	1324	1197.22	763.652	2167.38	1645.25	1982.17	1045.61
Figure 5A	Bmal1+/+									Bmal1-/-
Mock	5.30769	29.4712	31.6802	10.5961	26.4644	35.6628				26.5449	48.8525	124.072	28.8991	60.8505	54.0369
LPS	10.3461	29.7067	30.3983	9.87194	20.4193	24.5295				15.0455	38.0161	106.968	28.8136	68.3054	48.9587
LPS+ATP	667.308	612.578	554.25	331.987	906.329	474.297	884.242	562.444	502.628	760.38	913.097	1988.23	2521.41	842.403	2639.78	1656.48	1693.37	1751.09
Figure 5C	Bmal1+/+			Bmal1-/-
Mock	60.058	58.8568	57.3554	59.7577	56.4545	57.6557
LPS	56.1542	65.4632	57.0551	58.2563	57.956	56.1542
LPS+ATP	590.68	741.651	692.795	1125.9	1590.7	1178.72
LPS+FCCP+ATP	117.52	124.122	107.396	14.5249	101.674	17.606
Figure 5I	Bmal1+/+			Bmal1-/-
Mock	60.058	58.8568	57.3554	59.7577	56.4545	57.6557
LPS	56.1542	65.4632	57.0551	58.2563	57.956	56.1542
LPS+ATP	590.68	741.651	692.795	1125.9	1590.7	1178.72
LPS+FCCP+ATP	117.52	124.122	107.396	14.5249	101.674	17.606

## Sheet: PCR Data
Figure 1D
16h	28h	16h	28h
1	0.680102	0.005097	0.007307
1	0.665388	0.007058	0.005235
1	0.557493	0.004529	0.001831
Figure 1E
16h PS	28h PS	16h	28h
1	0.272019	0.027813	0.065944
1	0.198245	0.042386	0.061417
1	0.26305	0.036594	0.088634
Figure 1F
16h PS	28h PS	16h	28h
1	4.67552	14.466	15.0518
1	4.46653	10.1288	11.7245
1	5.46577	15.9661	16.5333
Figure 1G
16h PS	28h PS	16h	28h
1	4.67552	14.466	15.0518
1	4.46653	10.1288	11.7245
1	5.46577	15.9661	16.5333
Figure 1H
16h PS	28h PS	16h	28h
1	0.885889	0.917184	1.00665
1	0.694729	0.675324	0.799495
1	0.894627	0.738019	1.03815
Figure 1I
16h PS	28h PS	16h	28h
1	2.96097	2.60339	3.13466
1	1.03783	1.00592	1.10671
1	1.31676	0.931471	1.19616
Figure 2A
16h PS	+LPS	28h PS	+LPS
1	28.1019	1.41089	42.2085
1	30.3999	1.32964	44.7989
1	26.1873	2.48004	39.2612
1	28.3433	2.20811	38.303
Figure 2B
16h PS	+LPS	28h PS	+LPS
1	629.328	1.73061	1657.31
1	395.083	6.25685	2554.16
1	360.288	1.40071	1269.64
1	243.333	10.4184	2364.7
Figure 2C
16h PS	+LPS	28h PS	+LPS
1	9.75431	0.959143	10.7453
1	8.35669	1.0115	7.3768
1	7.34832	0.874969	11.3758
1	8.88899	1.05146	9.09237
Figure 2D
16h PS	+LPS	28h PS	+LPS
1	2.61152	0.616195	2.39605
1	3.06907	1.13643	2.97744
1	3.30234	1.14157	2.68771
Figure 5E
Bmal1+/+	+LPS	Bmal1-/-	+LPS
1	3.36671	0.718124	3.88671
1	4.19494	1.19532	5.43053
1	4.24778	1.27513	5.21927
Figure 5F
Bmal1+/+	+LPS	Bmal1-/-	+LPS
1	3098.68	1.04125	2959.57
1	3822.99	1.50169	3668.86
1	3847.37	1.35783	3867.13
1	3607.09	1.13695	3612.66
Figure 5G
Bmal1+/+	+LPS	Bmal1-/-	+LPS
1	9.75431	0.959143	10.7453
1	8.35669	1.0115	7.3768
1	7.34832	0.874969	11.3758
1	8.88899	1.05146	9.09237
Figure 5H
Bmal1+/+	+LPS	Bmal1-/-	+LPS
1	2.61152	0.616195	2.39605
1	3.06907	1.13643	2.97744
1	3.30234	1.14157	2.68771

## Sheet: Densitometry Data
Fig. 2C
BMAL1/ACTIN	N1	N2	N3
16h PS	1	1	1
28h PS	0.716648	0.764259	0.834588
40h PS	1.44864	0.962321	0.944873
Fig. 3F
NLRP3/ACTIN	N1	N2	N3	N4
16h PS	1	1	1	1
16h PS +LPS	4.49201	3.5406	5.80143	4.25925
28h PS	0.759304	0.719653	0.88959	1.12735
28h PS +LPS	5.04352	3.93858	6.09691	4.93337
Fig. 3G
Pro-IL1B/ACTIN	N1	N2	N3	N4
16h PS	0	0	0	0
16h PS +LPS	0.918508	1.03689	1.12215	1.12856
28h PS	0	0	0	0
28h PS +LPS	2.49704	1.39836	1.49	1.71886
Fig. 4B
CASP1 P20/P45	N1	N2	N3
16h PS +LPS	0	0	0
16h PS +LPS+ATP	1	1	1
28h PS +LPS	0	0	0
28h PS +LPS+ATP	1.80398	2.86804	2.00934
Fig. 4D
GSDMD P30/P53	N1	N2	N3
16h PS +LPS	0	0	0
16h PS +LPS+ATP	1	1	1
28h PS +LPS	0	0	0
28h PS +LPS+ATP	2.49552	1.46953	4.40072
Fig. 3I
NLRP3/ACTIN	N1	N2	N3	N4
16h PS	1	1	1	1
16h PS +LPS	5.93008	5.04465	8.40593	3.8441
16h PS +LPS +FCCP	7.55758	3.68443	14.5443	3.58998
28h PS	1.67109	1.10496	2.6442	0.913398
28h PS +LPS	11.4585	6.31288	10.9454	4.51228
28h PS +LPS +FCCP	11.4923	6.98248	9.92694	6.83974
Fig. 3J
Pro-IL-1B/ACTIN	N1	N2	N3	N4
16h PS	0	0	0	0
16h PS +LPS	0.679021	1.04882	0.962517	0.799216
16h PS +LPS +FCCP	0.792996	0.605562	1.55301	0.622042
28h PS	0	0	0	0
28h PS +LPS	2.1587	1.70843	1.9066	1.18503
28h PS +LPS +FCCP	2.31803	1.46932	1.84487	1.41407
Fig. 4F	16h PS	16h PS	28h PS	28h PS
	LPS+ATP	LPS+FCCP+ATP	LPS+ATP	LPS+FCCP+ATP
N1	1	0.781072	1.74475	0.386378
N2	1	0.574927	4.88472	0.328232
N3	1	0.597111	1.93445	1.25325
Fig. 4H	16h PS	16h PS	28h PS	28h PS
	LPS+ATP	LPS+FCCP+ATP	LPS+ATP	LPS+FCCP+ATP
N1	1	0.614828	2.23166	1.09541
N2	1	0.315378	1.38815	0.436979
N3	1	0.431701	1.59006	0.594393
N4	1	0.333076	4.38935	1.4219

## Sheet: Blot Data
	N1			N2
100 kDa >								BMAL1
70 kDa >
55 kDa >
40 kDa >								B-ACTIN
35 kDa >
	N3
100 kDa >
70 kDa >								BMAL1
55 kDa >
40 kDa >								B-ACTIN
	N1			N2
200 kDa >								NLRP3
130 kDa >
100 kDa >
70 kDa >
55 kDa >
40 kDa >
35 kDa >								B-ACTIN
25 kDa >
15,10 kDa >
	N3			N4
200 kDa >
130 kDa >								NLRP3
100 kDa >
70 kDa >
55 kDa >
40 kDa >								B-ACTIN
35 kDa >
	N1				N2
130 kDa >
100 kDa >
70 kDa >
55 kDa >								CASP1 P45
40 kDa >
35 kDa >
25 kDa >								CASP1 P20
15,10 kDa >
	N3
130 kDa >
100 kDa >
70 kDa >
55 kDa >					CASP1 P45
40 kDa >
35 kDa >
25 kDa >					CASP1 P20
	N1						N2						N3
130 kDa >
100 kDa >						100 kDa >											< 70 kDa
70 kDa >						70 kDa >											< 55 kDa
55 kDa >						55 kDa >				GSDMD P53
				GSDMD P53													< 40 kDa
40 kDa >				GSDMD P30		40 kDa >				GSDMD P30							< 35 kDa
35 kDa >						35 kDa >
																	< 25 kDa
25 kDa >						25 kDa >
																	< 15,10 kDa
15 kDa >						15 kDa >
	N1								N2								N3
100 kDa >									70 kDa >																100 kDa >
70 kDa >																55 kDa >							GSDMD P53		70 kDa >
55 kDa >				GSDMD P53																					55 kDa >				GSDMD P53
40 kDa >									55 kDa >
35 kDa >				GSDMD P30												40 kDa >									40 kDa >
									40 kDa >																35 kDa >				GSDMD P30
25 kDa >																35 kDa >							GSDMD P30		25 kDa >
									35 kDa >
10,15 kDa >																									10,15 kDa >
	N1-2
										N3-4
										200 kDa >
										130 kDa >										NLRP3
										100 kDa >
200 kDa >									NLRP3	70 kDa >
130 kDa >
100 kDa >
70 kDa >
70 kDa >										55 kDa >
55 kDa >										40 kDa >								Pro-IL-1B
40 kDa >									Pro-IL-1B	35 kDa >
35 kDa >										25 kDa >
25 kDa >
130 kDa >
100 kDa >																	B-ACTIN
70 kDa >										40 kDa >
55 kDa >										35 kDa >
40 kDa >									B-ACTIN	25 kDa >
																				N3 - LOW EXPOSURE				N3 - HIGH EXPOSURE
	N1 - LOW EXPOSURE			N1 - HIGH EXPOSURE						N2 - LOW EXPOSURE				N2 - HIGH EXPOSURE
																			40 kDa >
100 kDa >										40 kDa >
70 kDa >
																			35 kDa >
55 kDa >										35 kDa >
40 kDa >								CASP1 P45											25 kDa >
										25 kDa >
35 kDa >
25 kDa >																			15 kDa >
										15 kDa >
								CASP1 P20
15 kDa >																			10 kDa >
										10 kDa >

## Sheet: LDH Data
Figure 1D	CT0														CT12
Mock	2.09761	2.19134	2.13558	2.14131	2.1392	1.9864	1.97886	1.93094							1.91708	1.91346	1.93094	1.90502	2.19435	2.00116	1.98821	2.02859	1.90502
LPS	0.606631	0.20009	2.59989	0.506292	0.56759	0.804447	0.224867	2.38747	0.882795	9.39051	8.02065	10.403	10.6214	16.4979	2.30839	5.94552	0.747743	1.35319	4.3091	0.158193	0.328578	1.14388	15.942	18.2251	8.71551	10.2045	14.9692	13.4405
LPS+ATP	13.9136	14.6267	36.5114	12.9498	21.6671	13.8129	13.1235	13.3119	5.99093	18.6023	17.3714	25.2333	21.9575	15.8229	11.7591	42.6886	37.9751	30.6396	30.9264	12.485	9.34278	5.38786	34.5245	27.8737	35.1201	41.4334	21.5009	25.0347
Figure 2L	16h PS				28h PS
Mock	6.6554	3.27425	3.62231	4.10959	5.03443	6.95373	6.63551	4.8256
LPS	4.61865	4.51016	3.51208	3.74113	6.58365	5.94171	5.60969	5.66997
LPS+ATP	29.5609	38.8705	53.1293	37.3571	45.7975	51.0855	76.8379	59.9466
Figure 4J	16h PS				28h PS
LPS	13.0819	10.0412	10.218	9.11314	10.2004	12.8742	12.1405	10.1208
LPS+ATP	73.0928	76.197	36.8575	63.4108	86.673	96.7451	81.7896	80.0547
LPS+FCCP+ATP	37.7831	49.3741	38.0325	46.2569	49.121	65.1665	69.6254	59.346
Figure 5B	Bmal1+/+									Bmal1-/-
Mock	6.9885	6.0181	4.90908	14.3195	5.47174					10.7396	6.12411	7.42885	6.6297	7.13528	9.23917
LPS	8.79883	9.03531	4.81122	11.5388	9.5572	5.91743	6.05505	4.88532		11.074	5.08032	6.45845	8.17092	8.69282	8.56234	11.3876	5.95183	5.26376
LPS+ATP	36.6794	29.1957	15.0061	40.9074	41.7929	21.4679	15	15.4817		41.1793	44.7076	50.2324	63.4835	64.883	76.5082	58.6353	40.8028	45.0344
Figure 5D	Bmal1+/+				Bmal1-/-
Mock	10.1917	9.29885	27.0186		12.0491	10.8994	26.8096
LPS	9.84321	11.1716	4.26277		14.4424	6.13379	6.5019
LPS+ATP	35.3828	44.2567	51.0337		56.3653	67.1746	75.1726
Figure 5J	Bmal1+/+			Bmal1-/-
Mock	20.0675	19.0546	18.8456	20.4522	18.8131	29.8083
LPS	15.8788	14.2088	15.167	23.3524	25.849	25.9751
LPS+ATP	26.0124	26.8802	30.5992	49.4731	65.7748	56.7252
LPS+FCCP+ATP	16.4359	15.6921	16.7459	25.4546	25.0516	23.2541

## Sheet: Flow Cytometry Data
Figure 1B
CT0	CT12
16119	15894
13098	19098
16549	11055
9439	16213
11466	13247
11333	12292
14842	13868
9196	12117
10533	17549
14796	15242
12190	16548
9425	15115
12977	14639
13292	11691
12368	14317
Figure 3K	16h PS	8497	12658		28h PS
Mock	6962	8163	10091	12118	7178	8015	12362	10831
LPS	5539	6915	9344	9306	7229	9030	10031	9613
LPS+FCCP	5421			8310	5379	6459	10735	8893
S3A	Bmal1+/+			Bmal1-/-
Control	3512	3355		2027	3106
LPS	2491	2969		1678	1161
FCCP	1882	2423		962	686
LPS+FCCP	2028	1850		1115	1153
S3B	Bmal1+/+				Bmal1-/-
Mock	5062	7373	13018	12278	5063	7146	10370	11897
LPS	5597	8519	10844	11537	5865	7843	9544	10487
FCCP	5755	5593	11489	10768	4014	5193	11884	10097
LPS+FCCP	7539		11305	9065	4291	6450	8600	9627
S1B
CT0	CT12
14962	11110
13839	16904
11733	7704
7031	12588
8932	10485
9582	10413
13412	10106
10282	9095
7594	14596
9814	21015
8845	14785
13055	10925
10213	12695
11286	9945
14726	18613
